# Supplementary material for: A Prophage-Encoded Small RNA Controls Metabolism and Cell Division in Escherichia coli
Source: mSystems. 2016 Feb 9;1(1):e00021-15. doi: 10.1128/mSystems.00021-15 (PMC5069750; doi:10.1128/mSystems.00021-15)
Supplement: Table S2 [file sys001162003st7.xlsx]

## Sheet: Table S2
Table S2. RNA-seq results of differential gene expression upon ectopic expression of DicF.
Transcription Start	Transcription Stop	Name	Product	vector	DicF	fold change	qvalue
141225	138808	gcd	glucose dehydrogenase	21	119	5.66667	0
281502		yagE	2-keto-3-deoxy gluconate (KDG) aldolase; CP4-6 prophage	96	9	0.09375	0
431345	430207	tsx	nucleoside channel, receptor of phage T6 and colicin K	3429	433	0.126276	0
683635	682697	rihA	ribonucleoside hydrolase 1	180	20	0.111111	0
754285		sdhC	succinate dehydrogenase, membrane subunit, binds cytochrome b556	267	25	0.093633	0
		sdhD	succinate dehydrogenase, membrane subunit, binds cytochrome b556	145	13	0.0896552	0
	756896	sdhA	succinate dehydrogenase, flavoprotein subunit	229	18	0.0786026	0
756897	757640	sdhB	succinate dehydrogenase, FeS subunit	494	51	0.103239	0
757855	760730	sucA	2-oxoglutarate decarboxylase, thiamin-requiring	263	31	0.117871	0
760731	762129	sucB	dihydrolipoyltranssuccinase	526	88	0.1673	0
762133		sucC	succinyl-CoA synthetase, beta subunit	529	91	0.172023	0
	764341	sucD	succinyl-CoA synthetase, NAD(P)-binding, alpha subunit	629	107	0.170111	0
		bioF	8-amino-7-oxononanoate synthase	20	132	6.6	0
		bioC	malonyl-CoA methyltransferase, SAM-dependent	19	112	5.89474	0
	838472	fiu	catecholate siderophore receptor Fiu	76	7	0.0921053	0
1168277	1168601	bhsA	biofilm, cell surface and signaling protein	23	568	24.6957	0
1258014		ychH	putative inner membrane protein	72	9	0.125	0
1382141		ycjX	conserved protein with nucleoside triphosphate hydrolase domain	54	6	0.111111	0
		ycjF	inner membrane protein, UPF0283 family	46	6	0.130435	0
		aldA	aldehyde dehydrogenase A, NAD-linked	118	8	0.0677966	0
1686401	1684755	fumA	fumarate hydratase (fumarase A), aerobic Class I	187	25	0.13369	0
1935617	1937115	pykA	pyruvate kinase II	313	29	0.0926518	0
1937119	1937175	-	-	405	28	0.0691358	0
1986014	1985897	azuC	hypothetical protein	5	338	67.6	0
2031508	2031143	yedR	inner membrane protein	8	79	9.875	0
2069339	2069542	isrC	-	9	70	7.77778	0
		flu	CP4-44 prophage; antigen 43 (Ag43) phase-variable biofilm formation autotransporter	24	168	7	0
		gatD	galactitol-1-phosphate dehydrogenase, Zn-dependent and NAD(P)-binding	197	8	0.0406091	0
2172300	2170945	gatC	galactitol-specific enzyme IIC component of PTS	220	8	0.0363636	0
		gatB	galactitol-specific enzyme IIB component of PTS	281	8	0.0284698	0
2173071	2172619	gatA	galactitol-specific enzyme IIA component of PTS	727	44	0.0605227	0
2174343	2173076	gatZ	D-tagatose 1,6-bisphosphate aldolase 2, subunit	1271	68	0.0535012	0
2175226	2174344	gatY	D-tagatose 1,6-bisphosphate aldolase 2, catalytic subunit	1582	91	0.0575221	0
2229839	2230752	cdd	cytidine/deoxycytidine deaminase	221	18	0.081448	0
2235775		mglC	methyl-galactoside transporter subunit	41	1	0.0243902	0
		mglA	fused methyl-galactoside transporter subunits of ABC superfamily: ATP-binding components	62	1	0.016129	0
		mglB	methyl-galactoside transporter subunit	169	3	0.0177515	0
2238471	2238399	-	-	320	6	0.01875	0
2349037	2347957	glpQ	periplasmic glycerophosphodiester phosphodiesterase	227	20	0.0881057	0
	2349038	glpT	sn-glycerol-3-phosphate transporter	237	10	0.0421941	0
	2398240	nuoF	NADH:ubiquinone oxidoreductase, chain F	432	86	0.199074	0
2663457		csiE	stationary phase inducible protein	45	7	0.155556	0
2823854		srlA	glucitol/sorbitol-specific enzyme IIC component of PTS	150	2	0.0133333	0
	2825373	srlE	glucitol/sorbitol-specific enzyme IIB component of PTS	147	3	0.0204082	0
		srlB	glucitol/sorbitol-specific enzyme IIA component of PTS	182	3	0.0164835	0
2825759	2826538	srlD	sorbitol-6-phosphate dehydrogenase	267	8	0.0299625	0
		gutM	DNA-binding transcriptional activator of glucitol operon	46	4	0.0869565	0
2968442	2969156	ygdQ	inner membrane protein, UPF0053 family	67	369	5.50746	0
3103734	3104998	nupG	nucleoside transporter	411	20	0.0486618	0
3117167	3112572	yghJ	putative inner membrane lipoprotein	124	22	0.177419	0
3383520	3383827	yhcN	hypothetical protein	133	750	5.6391	0
		malQ	4-alpha-glucanotransferase (amylomaltase)	213	8	0.0375587	0
	3548102	malP	maltodextrin phosphorylase	213	3	0.0140845	0
3775398	3775421	-	-	330	13	0.0393939	0
		lldP	L-lactate permease	240	14	0.0583333	0
		lldR	dual role activator/repressor for lldPRD operon	233	12	0.0515021	0
		lldD	L-lactate dehydrogenase, FMN-linked	208	10	0.0480769	0
3849115	3848825	lldD	acetolactate synthase I, small subunit	172	24	0.139535	0
3850807	3849116	ilvB	acetolactate synthase I, large subunit	221	33	0.149321	0
3851011	3850808	ivbL	ilvB operon leader peptide	711	112	0.157525	0
3865016	3864492	ibpB	heat shock chaperone	461	31	0.0672451	0
3865494	3865027	ibpA	heat shock chaperone	937	87	0.0928495	0
3931374	3931798	rbsD	putative cytoplasmic sugar-binding protein	1638	26	0.015873	0
		rbsA	fused D-ribose transporter subunits of ABC superfamily: ATP-binding components	444	15	0.0337838	0
3933311	3934276	rbsC	D-ribose transporter subunit	570	25	0.0438596	0
3934277	3935191	rbsB	D-ribose transporter subunit	1237	68	0.0549717	0
3935192	3936246	rbsK	ribokinase	708	78	0.110169	0
4014348	4015226	udp	uridine phosphorylase	1124	82	0.0729537	0
4015227	4015274	-	-	423	35	0.0827423	0
4115267	4113695	glpK	glycerol kinase	586	37	0.0631399	0
4116185	4115268	glpF	glycerol facilitator	282	20	0.070922	0
4240648	4240587	-	-	878	7	0.00797267	0
4241539		malG	maltose transporter subunit	389	4	0.0102828	0
		malF	maltose transporter subunit	458	4	0.00873362	0
4244442	4243252	malE	maltose transporter subunit	2897	32	0.0110459	0
		lamB	maltose outer membrane porin (maltoporin)	2451	7	0.00285598	0
4247335	4247576	-	-	950	4	0.00421053	0
		malM	maltose regulon periplasmic protein	1287	4	0.003108	0
4273088	4272773	yjcB	hypothetical protein	21	531	25.2857	0
4328418	4330099	proP	proline/glycine betaine transporter	61	647	10.6066	0
4330102	4330229	pmrR	putative regulator of BasS activity, membrane protein	29	269	9.27586	0
4366404	4364908	aspA	aspartate ammonia-lyase	763	68	0.0891219	0
4366687	4367163	fxsA	suppressor of F exclusion of phage T7	180	18	0.1	0
4368667	4369004	groS	Cpn10 chaperonin GroES, small subunit of GroESL	5715	890	0.155731	0
4369005	4370730	groL	Cpn60 chaperonin GroEL, large subunit of GroESL	5411	866	0.160044	0
4462732	4461077	treC	trehalose-6-P hydrolase	986	22	0.0223124	0
4464203	4462733	treB	fused trehalose(maltose)-specific PTS enzyme: IIB component/IIC component	1554	29	0.0186615	0
4541035	4541703	fimA	major type 1 subunit fimbrin (pilin)	829	5020	6.05549	0
4541706	4542317	fimI	fimbrial protein involved in type 1 pilus biosynthesis	70	454	6.48571	0
4542326	4543096	fimC	periplasmic chaperone	35	211	6.02857	0
4543097	4545756	fimD	outer membrane usher protein, type 1 fimbrial synthesis	15	74	4.93333	0
4545757	4546307	fimF	minor component of type 1 fimbriae	11	64	5.81818	0
	4587152	yjiY	putative inner membrane protein	491	17	0.0346232	0
4615262	4616125	deoC	2-deoxyribose-5-phosphate aldolase, NAD(P)-linked	613	88	0.143556	0
4616146	4616242	-	-	577	71	0.12305	0
4616243	4617625	deoA	thymidine phosphorylase	452	59	0.130531	0
4546308	4546811	fimG	minor component of type 1 fimbriae	15	75	5	1.42533e-287
2031142	2030408	yedJ	putative hydrolase, HD superfamily	17	88	5.17647	1.36716e-286
		fes	enterobactin/ferric enterobactin esterase	41	7	0.170732	5.82396e-282
3371598	3370705	nanA	N-acetylneuraminate lyase	149	20	0.134228	6.96342e-281
282425		yagF	CP4-6 prophage; predicted dehydratase	73	10	0.136986	6.00682e-280
14114	15305	dnaJ	chaperone Hsp40, co-chaperone with DnaK	400	78	0.195	5.00126e-279
4122481	4121363	cytR	DNA-binding transcriptional dual regulator	306	52	0.169935	6.88669e-276
1515413	1515671	ydcX	conserved protein, DUF2566 family	32	156	4.875	5.13485e-275
808508		bioB	biotin synthase	31	151	4.87097	2.36603e-260
4546812	4547745	fimH	minor component of type 1 fimbriae	17	88	5.17647	9.81706e-260
1156969	1156978	-	-	79	481	6.08861	4.30802e-254
889976	889716	grxA	glutaredoxin 1, redox coenzyme for ribonucleotide reductase (RNR1a)	58	276	4.75862	6.07819e-248
3306061		yrbN	hypothetical protein	1398	6527	4.66881	1.38918e-241
4119779	4118403	hslU	molecular chaperone and ATPase component of HslUV protease	928	215	0.231681	8.98664e-240
1785136	1782758	ppsA	phosphoenolpyruvate synthase	115	19	0.165217	1.40678e-238
	3303944	deaD	ATP-dependent RNA helicase	776	3835	4.94201	4.89903e-235
3551107	3553812	malT	DNA-binding transcriptional activator for the mal regulon and maltotriose-ATP-binding protein	227	45	0.198238	7.33186e-234
3718285	3718319	-	-	772	3532	4.57513	9.10545e-232
1238102		dadX	alanine racemase 2, PLP-binding	96	13	0.135417	1.22923e-229
1166743	1167367	ycfJ	hypothetical protein	30	146	4.86667	3.12011e-229
		ilvC	ketol-acid reductoisomerase, NAD(P)-binding	75	11	0.146667	8.00014e-212
4460778	4458545	nrdD	anaerobic ribonucleoside-triphosphate reductase	116	19	0.163793	6.71059e-206
2398239		nuoG	NADH:ubiquinone oxidoreductase, chain G	395	97	0.24557	9.08113e-201
27293	28207	rihC	ribonucleoside hydrolase 3	98	15	0.153061	2.05006e-194
3936248	3937242	rbsR	DNA-binding transcriptional repressor of ribose metabolism	155	23	0.148387	2.89937e-186
2748756	2748047	grpE	heat shock protein	1614	358	0.221809	1.01713e-178
1639687	1639352	cspB	Qin prophage; cold shock protein	44	175	3.97727	2.12691e-176
1049181	1048662	gfcA	hypothetical protein	54	236	4.37037	8.39854e-173
	77544	sgrT	Inhibitor of glucose uptake	154	25	0.162338	3.63546e-172
1236794	1238101	dadA	D-amino acid dehydrogenase	135	21	0.155556	5.43851e-170
2400074		nuoE	NADH:ubiquinone oxidoreductase, chain E	705	148	0.209929	3.46089e-163
656484	656752	cspE	DNA-binding transcriptional repressor	11826	2559	0.216388	4.80514e-162
		yqeF	putative acyltransferase	85	14	0.164706	8.3665e-161
77367	77593	sgrS	-	120	21	0.175	3.03821e-155
1901907	1902778	manZ	mannose-specific enzyme IID component of PTS	415	99	0.238554	2.11359e-153
1248337	1246919	dhaM	fused predicted dihydroxyacetone-specific PTS enzymes: HPr component/EI component	160	34	0.2125	1.32684e-143
2510993	2512352	nupC	nucleoside (except guanosine) transporter	614	119	0.193811	1.85938e-142
2922546	2922178	csrB	-	483	89	0.184265	7.14078e-140
4120383	4119780	hslV	peptidase component of the HslUV protease	637	157	0.246468	3.92001e-138
1899996	1901043	manX	fused mannose-specific PTS enzymes: IIA component/IIB component	346	87	0.251445	1.01896e-134
	812171	bioD	dethiobiotin synthetase	29	114	3.93103	4.17418e-134
830071	831516	rhlE	ATP-dependent RNA helicase	76	284	3.73684	7.5562e-133
2714524	2714088	grcA	autonomous glycyl radical cofactor	348	61	0.175287	1.2301e-128
	1976542	insB1	IS1 transposase B	90	21	0.233333	8.25968e-128
3717925	3718284	cspA	RNA chaperone and anti-terminator, cold-inducible	4654	18743	4.02729	9.26142e-128
2632093	2630626	guaB	IMP dehydrogenase	101	360	3.56436	4.39947e-123
2402650	2401868	nuoB	NADH:ubiquinone oxidoreductase, chain B	1236	304	0.245955	7.55003e-123
1901044	1901906	manY	mannose-specific enzyme IIC component of PTS	393	92	0.234097	4.41599e-122
1194272	1195604	icd	e14 prophage; isocitrate dehydrogenase, specific for NADP+	717	220	0.306834	4.69347e-121
1639879	1640120	cspF	Qin prophage; cold shock protein	20	75	3.75	1.40007e-118
	19811	insB1	IS1 transposase B	92	21	0.228261	1.85508e-118
1886015	1884794	rnd	ribonuclease D	79	286	3.62025	4.08933e-118
2244827	2242800	cirA	catecholate siderophore receptor CirA	153	35	0.228758	7.58819e-118
3681641	3680184	dctA	C4-dicarboxylic acid, orotate and citrate transporter	74	14	0.189189	5.54588e-114
1250076	1248982	dhaK	dihydroxyacetone kinase, PTS-dependent, dihydroxyacetone-binding subunit	243	56	0.230453	2.0022e-111
702882	705117	nagE	fused N-acetyl glucosamine specific PTS enzyme: IIC, IIB, and IIA components	173	52	0.300578	5.5415e-109
	2391064	nuoL	NADH:ubiquinone oxidoreductase, membrane subunit L	173	50	0.289017	6.16828e-109
	2394484	nuoH	NADH:ubiquinone oxidoreductase, membrane subunit H	323	94	0.291022	1.35405e-107
753798	752408	gltA	citrate synthase	144	30	0.208333	1.01506e-106
4267437	4268150	aphA	acid phosphatase/phosphotransferase, class B, non-specific	203	37	0.182266	4.65495e-106
2543795	2544694	murQ	N-acetylmuramic acid 6-phosphate (MurNAc-6-P) etherase	70	14	0.2	1.95292e-104
4374466	4374722	ecnB	entericidin B membrane lipoprotein	148	509	3.43919	7.70371e-104
14084	14113	-	-	2178	445	0.204316	9.27248e-101
		nrdG	anaerobic ribonucleotide reductase activating protein	45	9	0.2	4.73478e-100
1050574	1050960	cspG	cold shock protein homolog, cold-inducible	48	158	3.29167	5.16629e-100
2576488	2574120	maeB	fused malic enzyme predicted oxidoreductase/predicted phosphotransacetylase	144	45	0.3125	1.53281e-98
	1975290	flhC	DNA-binding transcriptional dual regulator with FlhD	52	14	0.269231	6.49847e-98
2403333	2402651	nuoA	NADH:ubiquinone oxidoreductase, membrane subunit A	1059	285	0.269122	6.72325e-98
4427738	4429573	cycA	D-alanine/D-serine/glycine transporter	87	274	3.14943	2.72769e-97
637950	638731	ahpC	alkyl hydroperoxide reductase, C22 subunit	4035	1134	0.281041	1.00653e-95
4587102	4586899	yjiX	hypothetical protein	151	42	0.278146	3.60845e-95
3490573	3491903	tsgA	putative transporter	77	259	3.36364	7.03428e-95
1977239		insA	IS1 repressor TnpA	152	39	0.256579	5.67356e-94
1671537		mdtJ	multidrug efflux system transporter	25	77	3.08	7.11233e-94
	2729609	clpB	protein disaggregation chaperone	439	120	0.273349	1.31935e-92
624108	625291	entC	isochorismate synthase 1	89	18	0.202247	5.29706e-92
3607204	3607949	yhhQ	inner membrane protein, DUF165 family	76	236	3.10526	1.76765e-91
2391063	2389534	nuoM	NADH:ubiquinone oxidoreductase, membrane subunit M	181	46	0.254144	2.98447e-90
3718597		insJ	IS150 transposase A	18	54	3	7.77061e-89
4390856	4390982	yjeV	hypothetical protein	29	98	3.37931	4.52385e-88
2401867	2400075	nuoC	NADH:ubiquinone oxidoreductase, fused CD subunit	779	188	0.241335	7.8169e-83
921813	921563	cspD	inhibitor of DNA replication, cold shock protein homolog	317	68	0.214511	7.3338e-82
1286466		tpr	protamine-like protein	324	988	3.04938	1.33453e-80
3306946	3306062	nlpI	lipoprotein involved in osmotic sensitivity and filamentation	1172	3894	3.32253	1.4279e-80
1934664	1935563	yebK	putative DNA-binding transcriptional regulator	104	23	0.221154	3.59506e-80
	5020	thrC	threonine synthase	220	72	0.327273	1.35206e-79
1248980	1248338	dhaL	dihydroxyacetone kinase, C-terminal domain	212	45	0.212264	2.38965e-77
4374289	4374465	ecnA	entericidin A membrane lipoprotein, antidote entericidin B	323	930	2.87926	2.05024e-76
10523	9911	yaaH	inner membrane protein, Grp1_Fun34_YaaH family	32	102	3.1875	3.43083e-76
2925983	2927541	sdaC	putative serine transporter	3076	1095	0.355982	8.50455e-76
3560036	3561598	glpD	sn-glycerol-3-phosphate dehydrogenase, aerobic, FAD/NAD(P)-binding	422	107	0.253555	1.3355e-74
625292	626903	entE	2,3-dihydroxybenzoate-AMP ligase component of enterobactin synthase multienzyme complex	51	12	0.235294	5.25039e-70
1928433	1927979	yebF	extracellular Colicin M immunity family protein	73	208	2.84932	1.05321e-69
2394481	2393919	nuoI	NADH:ubiquinone oxidoreductase, chain I	303	78	0.257426	1.00683e-68
3067830	3066969	mscS	mechanosensitive channel protein, small conductance	109	332	3.04587	1.06638e-68
12060	14083	dnaK	chaperone Hsp70, co-chaperone with DnaJ	4026	1031	0.256085	1.04031e-66
237008	238227	yafT	lipoprotein	20	59	2.95	2.2151e-66
1617144	1617578	marR	DNA-binding transcriptional repressor of multiple antibiotic resistance	49	142	2.89796	4.3062e-66
1921090	1921338	ryeA	-	237	56	0.236287	2.94495e-65
	3367036	yhcH	hypothetical protein	53	14	0.264151	1.13758e-64
2276367	2275825	yejG	hypothetical protein	58	169	2.91379	1.4064e-62
4125925	4125292	yiiX	putative lipid binding hydrolase, DUF830 family, function unknown	70	185	2.64286	3.25905e-62
4015356	4016784	rmuC	putative recombination limiting protein	116	35	0.301724	1.49458e-60
	2210219	yehT	putative response regulator in two-component system withYehU	80	19	0.2375	2.54302e-59
3544581	3545907	gntT	gluconate transporter, high-affinity GNT I system	58	15	0.258621	1.35482e-57
20814		insA	IS1 repressor TnpA	163	43	0.263804	6.23951e-57
576060	573626	insH1	IS5 transposase and trans-activator	232	72	0.310345	7.46815e-57
3483990	3484779	crp	DNA-binding transcriptional dual regulator	1041	419	0.402498	4.50474e-56
2212666		yehU	putative sensory kinase in two-component system with YehT, inner membrane protein	52	13	0.25	6.97234e-56
494235	496309	htpG	protein refolding molecular co-chaperone Hsp90, Hsp70-dependent; heat-shock protein; ATPase	1444	531	0.367729	4.70016e-55
657161	656775	crcB	putative fluoride exporter; inner membrane protein associated with chromosome condensation	28	73	2.60714	1.68476e-54
457938	460674	lon	DNA-binding ATP-dependent protease La	695	221	0.317986	3.27608e-54
270	2799	thrA	fused aspartokinase I and homoserine dehydrogenase I	246	89	0.361789	2.85127e-53
3581493		insA	IS1 repressor TnpA	273	72	0.263736	3.08888e-53
4161468		btuB	vitamin B12/cobalamin outer membrane transporter	145	59	0.406897	1.78944e-51
1521331	1522452	yncE	ATP-binding protein, periplasmic, function unknown	199	61	0.306533	8.12244e-51
1117699		yceI	secreted protein	41	14	0.341463	2.61082e-50
3527772	3528818	hslO	heat shock protein Hsp33	493	152	0.308316	4.53086e-50
849448	850217	ompX	outer membrane protein X	4170	13358	3.20336	2.78924e-49
236931	237007	aspV	Asp tRNA	2005	5057	2.52219	1.75798e-48
	3582203	insB1	IS1 transposase B	140	38	0.271429	4.94569e-48
3783282	3784829	gpmM	phosphoglycero mutase III, cofactor-independent	220	585	2.65909	8.66444e-48
1928771	1928468	yebG	conserved protein regulated by LexA	112	286	2.55357	9.05276e-48
4049368	4049879	yihI	activator of Der GTPase	246	601	2.44309	2.40039e-46
1166664	1166694	-	-	204	480	2.35294	1.25113e-45
		nuoK	NADH:ubiquinone oxidoreductase, membrane subunit K	147	41	0.278912	2.11483e-45
2393918		nuoJ	NADH:ubiquinone oxidoreductase, membrane subunit J	225	64	0.284444	5.21302e-45
2974211	2974124	omrA	-	49	15	0.306122	1.59432e-44
3984455	3984661	glmZ	-	1783	619	0.347168	4.79879e-44
837350	836881	ybiJ	hypothetical protein	36	84	2.33333	6.6537e-43
1735768	1736989	purR	DNA-binding transcriptional repressor, hypoxanthine-binding	133	310	2.33083	7.09313e-43
2308427		ada	fused DNA-binding transcriptional dual regulator/O6-methylguanine-DNA methyltransferase	27	64	2.37037	1.89569e-42
3208692	3209052	rpsU	30S ribosomal subunit protein S21	6618	16909	2.555	1.01434e-41
728357	728565	ybfA	hypothetical protein	38	87	2.28947	1.26439e-41
1903537	1904278	mntP	putative Mn(2+) efflux pump, mntR-regulated	20	48	2.4	4.23683e-41
3527360	3527771	hslR	ribosome-associated heat shock protein Hsp15	470	156	0.331915	1.0019e-40
29617	30816	carA	carbamoyl phosphate synthetase small subunit, glutamine amidotransferase	21	49	2.33333	4.74811e-40
2937357	2938128	fucR	DNA-binding transcriptional activator	53	16	0.301887	2.07925e-39
3408302	3409267	dusB	tRNA-dihydrouridine synthase B	1270	3176	2.50079	2.11193e-39
626904		entB	isochorismatase	46	14	0.304348	4.46027e-38
2145698	2147061	yegD	putative chaperone	35	80	2.28571	5.75315e-38
3066908	3066158	argO	arginine transporter	29	71	2.44828	1.02537e-37
2969288	2969511	ygdR	putative lipoprotein	84	206	2.45238	1.96721e-37
228928	229004	aspU	Asp tRNA	140	40	0.285714	2.44522e-37
3643205	3641163	prlC	oligopeptidase A	238	78	0.327731	3.28179e-37
2927598	2928971	sdaB	L-serine deaminase II	1830	819	0.447541	7.1786e-37
1789268	1787575	ydiU	conserved protein, UPF0061 family	62	148	2.3871	8.1102e-37
4041425	4042088	dsbA	periplasmic protein disulfide isomerase I	395	183	0.463291	1.82641e-36
2542645	2541769	ucpA	furfural resistance protein, predicted short-chain oxidoreductase	258	99	0.383721	3.00165e-36
189522	188712	map	methionine aminopeptidase	521	1330	2.55278	9.69521e-36
2693822	2695448	mltF	membrane-bound lytic transglycosylase F, murein hydrolase	27	60	2.22222	1.8339e-35
2632254	2633847	xseA	exonuclease VII, large subunit	124	291	2.34677	7.04164e-35
1286459	1286289	rttR	-	487	1109	2.27721	1.16816e-34
2438204	2436941	yfcJ	putative arabinose efflux transporter	30	68	2.26667	1.94778e-34
1011224	1012477	pqiA	paraquat-inducible membrane protein A	65	148	2.27692	5.49259e-34
449865		cyoB	cytochrome o ubiquinol oxidase subunit I	1452	702	0.483471	9.29814e-34
517503	516619	ybbN	DnaK co-chaperone, thioredoxin-like protein	420	153	0.364286	1.32909e-33
1144163	1145152	rluC	23S rRNA pseudouridine(955,2504,2580) synthase	178	411	2.30899	1.53081e-33
643260	642779	rnk	regulator of nucleoside diphosphate kinase	181	54	0.298343	2.09786e-33
2512353	2513617	insL1	IS186 transposase	171	62	0.362573	3.90466e-33
780800	780875	lysQ	Lys tRNA	329	720	2.18845	4.5977e-33
638732	638777	-	-	2320	737	0.317672	7.30173e-33
15324	16877	insL1	IS186 transposase	172	64	0.372093	1.42278e-32
4383365		yjeN	hypothetical protein	27	57	2.11111	1.65465e-32
4607437	4609032	prfC	peptide chain release factor RF-3	536	1320	2.46269	1.842e-32
2304777	2302594	mqo	malate dehydrogenase, FAD/NAD(P)-binding domain	59	17	0.288136	2.16655e-32
3645975	3645699	dinQ	damage inducible protein	473	1033	2.18393	8.02939e-32
2389533	2388050	nuoN	NADH:ubiquinone oxidoreductase, membrane subunit N	331	121	0.365559	9.37692e-32
1976345	1975869	flhD	DNA-binding transcriptional dual regulator with FlhC	55	20	0.363636	2.35739e-31
1808235	1808957	ydjM	inner membrane protein regulated by LexA	26	57	2.19231	3.58504e-31
1099519	1100048	ycdZ	inner membrane protein, DUF1097 family	426	197	0.462441	3.59635e-31
3925178		asnA	asparagine synthetase A	44	13	0.295455	4.38781e-31
1015693	1014925	fabA	beta-hydroxydecanoyl thioester dehydrase	1865	4389	2.35335	6.67417e-31
4197527	4198265	yjaG	hypothetical protein	205	455	2.21951	1.32952e-30
		rsxB	electron transport complex protein, iron-sulfur protein, required for the reduction of SoxR	120	254	2.11667	5.52012e-30
1861874	1862758	yeaD	hypothetical protein	97	28	0.28866	6.80615e-30
3047594	3047182	gcvH	glycine cleavage complex lipoylprotein	85	30	0.352941	1.143e-29
1515672	1516115	ydcY	hypothetical protein	216	475	2.19907	1.61704e-29
	446930	cyoD	cytochrome o ubiquinol oxidase subunit IV	1515	716	0.472607	2.57916e-29
1394077	1395263	insH1	IS5 transposase and trans-activator	476	205	0.430672	3.43006e-29
607254	608566	insL1	IS186 transposase	165	63	0.381818	3.44665e-29
4434588	4432630	cpdB	2':3'-cyclic-nucleotide 2'-phosphodiesterase	66	24	0.363636	6.22877e-29
3128163	3129408	insH1	IS5 transposase and trans-activator	477	209	0.438155	7.30897e-29
2263420	2264067	yeiP	elongation factor P-like protein	379	844	2.22691	8.13058e-29
2815805		yqaB	fructose-1-P and 6-phosphogluconate phosphatase	116	243	2.09483	1.00136e-28
1524065	1522387	ansP	L-asparagine transporter	35	77	2.2	1.31251e-28
1666588	1665368	mlc	global DNA-binding transcriptional repressor; autorepressor; required for anaerobic growth on glucosamine	44	14	0.318182	1.34758e-28
4586898	4585930	yjiA	putative GTPase	131	47	0.358779	1.58618e-28
1717811	1718642	slyB	outer membrane lipoprotein	1209	3083	2.55004	1.82366e-28
3698500	3700027	yhjV	putative transporter	82	181	2.20732	1.94308e-28
1744617	1745029	ydhR	putative monooxygenase	256	529	2.06641	2.0688e-28
4324783	4324013	yjdM	hypothetical protein	117	238	2.03419	2.54624e-28
1737935	1739173	ydhC	putative arabinose efflux transporter	89	30	0.337079	4.56513e-28
1892146	1892482	yoaC	conserved protein, DUF1889 family	34	67	1.97059	5.02534e-28
	2765472	rnlB	CP4-57 prophage; putative protein	97	201	2.07216	5.59957e-28
1493095		ydcI	putative DNA-binding transcriptional regulator	42	13	0.309524	8.73981e-28
3484781	3486915	yhfK	conserved inner membrane protein	95	46	0.484211	1.04512e-27
1146832	1146843	-	-	5317	11058	2.07974	1.14546e-27
2805097	2805120	-	-	551	1075	1.951	2.61087e-27
1620649	1620840	yneM	expressed protein, membrane-associated	273	559	2.04762	4.85228e-27
2519195	2519270	valY	Val tRNA	2374	5128	2.16007	7.62174e-27
4255747	4257224	dinF	oxidative stress resistance protein; predicted MATE family efflux pump; UV and mitomycin C inducible protein	27	54	2	9.13442e-27
3978882	3980397	yifK	putative transporter	84	179	2.13095	1.2474e-26
955855	954041	ycaO	ribosomal protein S12 methylthiotransferase accessory factor	250	601	2.404	1.3642e-26
4609310	4610030	osmY	periplasmic protein	29	63	2.17241	2.27258e-26
3316311	3316235	metY	Met tRNA	1190	2508	2.10756	3.27654e-26
1703715		rsxA	electron transport complex protein required for the reduction of SoxR	99	210	2.12121	3.69622e-26
1905729	1905472	yobF	hypothetical protein	3279	1582	0.482464	2.97525e-25
3705852	3704105	dppA	dipeptide transporter	119	58	0.487395	4.4053e-25
1906790	1906647	mgrB	regulatory peptide for PhoPQ, feedback inhibition	99	187	1.88889	4.66624e-25
4188510	4188350	sroH	-	131	267	2.03817	5.07745e-25
1887974	1886032	fadD	acyl-CoA synthetase (long-chain-fatty-acid--CoA ligase)	46	90	1.95652	1.25141e-24
567331	567901	emrE	DLP12 prophage; multidrug resistance protein	68	136	2	1.27941e-24
4380666	4381673	epmA	Elongation Factor P Lys34 lysyltransferase	73	145	1.9863	1.31793e-24
3924478	3923864	mioC	FMN-binding protein MioC	444	931	2.09685	2.21041e-24
2800		thrB	homoserine kinase	184	74	0.402174	2.25294e-24
3475584	3475979	slyX	protein required for phi X174 lysis	142	279	1.96479	2.39096e-24
3326848	3326219	greA	transcript cleavage factor	383	799	2.08616	2.71187e-24
21198	20815	rpsT	30S ribosomal subunit protein S20	7919	20263	2.55878	3.95134e-24
3432236	3433189	fmt	10-formyltetrahydrofolate:L-methionyl-tRNA(fMet) N-formyltransferase	346	728	2.10405	4.83575e-24
1989838	1988973	yecA	conserved protein, UPF0149 family	34	68	2	5.81227e-24
2362297	2361742	yfaZ	outer membrane protein, possible porin	70	134	1.91429	6.02682e-24
1763146	1762913	ydiH	hypothetical protein	21	46	2.19048	7.9984e-24
780592	780667	lysZ	Lys tRNA	1144	2288	2	9.29603e-24
1081314	1082598	efeO	inactive ferrous ion transporter EfeUOB	157	70	0.44586	9.79209e-24
3332824	3333215	sfsB	DNA-binding transcriptional activator of maltose metabolism	28	53	1.89286	1.71842e-23
3834245	3834339	selC	Sec tRNA	82	153	1.86585	1.94677e-23
1906646	1906183	yebO	putative inner membrane protein	190	400	2.10526	2.16985e-23
696356	696280	metT	Met tRNA	3171	6582	2.07569	4.41783e-23
3809449	3809273	rpmG	50S ribosomal subunit protein L33	8906	18782	2.10892	6.52102e-23
1708852		rsxE	electron transport complex inner membrane NADH-quinone reductase required for the reduction of SoxR	78	164	2.10256	6.6224e-23
812742	814799	uvrB	excinulease of nucleotide excision repair, DNA damage recognition component	65	129	1.98462	9.55588e-23
	1708224	rsxD	electron transport complex protein required for the reduction of SoxR; predicted membrane protein	75	144	1.92	1.30168e-22
3232498		higB	mRNA interferase toxin of the HigB-HigA toxin-antitoxin system	36	68	1.88889	1.39303e-22
2689362	2689179	glmY	-	438	839	1.91553	1.40154e-22
450840	449866	cyoA	cytochrome o ubiquinol oxidase subunit II	2278	1194	0.524144	1.62841e-22
	2805096	proW	glycine betaine transporter subunit	346	711	2.05491	2.43747e-22
2519275	2519350	lysV	Lys tRNA	1607	3180	1.97884	4.85791e-22
	1710190	nth	DNA glycosylase and apyrimidinic (AP) lyase (endonuclease III)	85	176	2.07059	6.53746e-22
4439291	4437875	ytfL	inner membrane protein, UPF0053 family	103	204	1.98058	1.1324e-21
4056220	4058284	typA	GTP-binding protein	947	2181	2.30306	1.48561e-21
1298998	1300921	oppA	oligopeptide transporter subunit	55	107	1.94545	1.55752e-21
	2007737	yedF	conserved protein, UPF0033 family	77	36	0.467532	1.80242e-21
2419347	2419729	folX	D-erythro-7,8-dihydroneopterin triphosphate 2'-epimerase and dihydroneopterin aldolase	275	102	0.370909	2.03499e-21
1342459	1341621	yciT	global regulator of transcription; DeoR family	110	36	0.327273	2.05674e-21
142681	141883	can	carbonic anhydrase	733	417	0.568895	2.66771e-21
1718862	1718404	slyA	DNA-binding transcriptional activator	164	312	1.90244	3.77796e-21
2516253	2516178	alaW	Ala tRNA	579	1037	1.79102	4.77338e-21
3364752	3363534	insH1	IS5 transposase and trans-activator	164	70	0.426829	4.77338e-21
2100935	2099293	insH1	IS5 transposase and trans-activator	168	76	0.452381	6.30365e-21
1030935	1030848	serT	Ser tRNA	86	156	1.81395	7.66566e-21
3233905	3232754	rlmG	23S rRNA m(2)G1835 methyltransferase, SAM-dependent	67	126	1.8806	8.09874e-21
2651877	2652180	ryfA	-	135	242	1.79259	8.60999e-21
4373692	4374288	efp	polyproline-specific translation elongation factor EF-P	1730	3519	2.0341	9.60976e-21
3789368	3788336	tdh	threonine 3-dehydrogenase, NAD(P)-binding	474	273	0.575949	9.88018e-21
3946100	3946460	yifE	conserved protein, UPF0438 family	810	1660	2.04938	1.02598e-20
2454894	2454330	sixA	phosphohistidine phosphatase	238	461	1.93697	1.38767e-20
2507560	2506483	glk	glucokinase	75	25	0.333333	1.85853e-20
4381816	4383364	yjeM	putative transporter	30	55	1.83333	2.33687e-20
4377389	4377030	frdD	fumarate reductase (anaerobic), membrane anchor subunit	49	23	0.469388	4.44767e-20
3431700	3432235	def	peptide deformylase	521	1041	1.99808	9.62448e-20
1744540	1744616	valW	Val tRNA	548	958	1.74818	9.9413e-20
2795051	2794886	yqaE	cyaR sRNA-regulated protein	33	64	1.93939	1.28758e-19
4584785	4581175	hsdR	endonuclease R Type I restriction enzyme	133	77	0.578947	1.52539e-19
1702882	1703273	cnu	oriC-binding complex H-NS/Cnu; binds 26 bp cnb site; also forms a complex with StpA	133	245	1.84211	1.78206e-19
780291	780366	valZ	Val tRNA	2391	4644	1.94228	2.30619e-19
3346468	3347466	yrbL	hypothetical protein	559	1098	1.96422	2.31156e-19
2261522		fruB	fused fructose-specific PTS enzymes: IIA component/HPr component	32	58	1.8125	2.43366e-19
4603728	4602646	fhuF	ferric iron reductase involved in ferric hydroximate transport	517	213	0.411992	2.44298e-19
1686600	1687821	manA	mannose-6-phosphate isomerase	84	159	1.89286	2.90405e-19
274349	273184	insH1	IS5 transposase and trans-activator	158	68	0.43038	3.81452e-19
2288110	2286959	insH1	IS5 transposase and trans-activator	159	69	0.433962	3.89771e-19
2927542	2927597	-	-	2255	986	0.437251	4.98324e-19
688248	687174	insH1	IS5 transposase and trans-activator	157	68	0.433121	5.45411e-19
1700257	1701258	add	adenosine deaminase	170	87	0.511765	5.89876e-19
	2732318	yfiH	conserved protein, UPF0124 family	127	239	1.88189	6.99685e-19
661924	661601	ybeD	conserved protein, UPF0250 family	599	257	0.429048	9.05606e-19
2151333	2151475	sibA	-	55	20	0.363636	1.05337e-18
3330883	3329785	yhbE	putative inner membrane permease	143	270	1.88811	1.33616e-18
1097109	1098101	ghrA	glyoxylate/hydroxypyruvate reductase A	41	72	1.7561	1.53931e-18
176610	177066	erpA	iron-sulfur cluster insertion protein	343	638	1.86006	1.89298e-18
3651233	3650064	insH1	IS5 transposase and trans-activator	156	68	0.435897	2.06959e-18
2805121	2806565	proX	glycine betaine transporter subunit	631	1391	2.20444	2.33374e-18
2695879	2695173	tadA	tRNA-specific adenosine deaminase	83	142	1.71084	3.10294e-18
4377805	4377390	frdC	fumarate reductase (anaerobic), membrane anchor subunit	56	26	0.464286	4.58329e-18
2941331		csdA	cysteine sulfinate desulfinase	72	130	1.80556	8.38856e-18
2529485	2530255	cysZ	putative inner membrane protein	55	93	1.69091	8.74099e-18
202560		lpxA	UDP-N-acetylglucosamine acetyltransferase	734	1609	2.1921	1.15203e-17
	3231654	higA	antitoxinof the HigB-HigA toxin-antitoxin system	27	47	1.74074	1.32766e-17
2379630	2380553	rbn	RNase BN, tRNA processing enzyme	45	76	1.68889	1.548e-17
2459287	2460708	fadL	long-chain fatty acid outer membrane transporter	498	1075	2.15863	3.15757e-17
1708225	1708851	rsxG	electron transport complex protein required for the reduction of SoxR	86	164	1.90698	3.19201e-17
1618013	1618248	marB	hypothetical protein	87	161	1.85057	3.29876e-17
2519073	2519148	valX	Val tRNA	13411	25321	1.88808	4.02275e-17
1145981	1146538	yceD	conserved protein, DUF177 family	4970	12181	2.45091	4.41248e-17
1146539	1146831	rpmF	50S ribosomal subunit protein L32	9155	18421	2.01212	4.66276e-17
1703274	1703714	ydgK	inner membrane protein, DUF2569 family	196	347	1.77041	5.44838e-17
692753		ybeZ	putative protein with nucleoside triphosphate hydrolase domain	415	237	0.571084	5.60531e-17
3087777	3088277	yggI	hypothetical protein	39	72	1.84615	7.0599e-17
3170552	3171147	mdaB	NADPH quinone reductase	77	129	1.67532	8.18141e-17
246502	246240	dinJ	antitoxin of YafQ-DinJ toxin-antitoxin system	101	175	1.73267	9.83392e-17
3054188	3054870	fau	conserved protein, 5-formyltetrahydrofolate cyclo-ligase family	66	114	1.72727	1.01635e-16
2660167	2659658	iscR	DNA-binding transcriptional repressor	498	915	1.83735	1.0571e-16
2411269	2410687	yfbV	inner membrane protein, UPF0208 family	72	127	1.76389	1.15775e-16
3941458	3941533	gltU	Glu tRNA	1089	1899	1.7438	1.66257e-16
4380341		frdA	fumarate reductase (anaerobic) catalytic and NAD/flavoprotein subunit	58	25	0.431034	2.0228e-16
4173411	4173486	thrU	Thr tRNA	1019	1777	1.74387	2.17207e-16
779988	780063	valT	Val tRNA	4684	8774	1.87319	2.86251e-16
1617579	1618012	marA	DNA-binding transcriptional dual activator of multiple antibiotic resistance	194	341	1.75773	4.36554e-16
4207797	4207872	gltV	Glu tRNA	1100	1907	1.73364	4.4718e-16
1017526	1015694	ycbZ	putative peptidase	132	237	1.79545	4.82713e-16
3638838	3640364	dtpB	dipeptide and tripeptide permease B	67	120	1.79104	4.82713e-16
665538	664424	mrdB	cell wall shape-determining protein	119	211	1.77311	5.11742e-16
1922618	1921733	yebZ	inner membrane protein	104	182	1.75	6.43544e-16
479245	478476	maa	maltose O-acetyltransferase	312	178	0.570513	8.2788e-16
4051781	4051324	yshB	hypothetical protein	199	341	1.71357	9.51683e-16
1333179	1333312	ymiA	hypothetical protein	47	82	1.74468	9.73176e-16
1023571	1023122	yccF	inner membrane protein, DUF307 family	60	102	1.7	9.8293e-16
167484	169777	fhuA	ferrichrome outer membrane transporter	464	195	0.420259	1.08777e-15
60346	59632	rluA	dual specificity 23S rRNA pseudouridine(746), tRNA pseudouridine(32) synthase, SAM-dependent	234	441	1.88462	1.12233e-15
2041671	2042506	mtfA	anti-repressor for DgsA(Mlc)	47	17	0.361702	1.17295e-15
780370	780445	lysY	Lys tRNA	1638	2874	1.75458	1.21736e-15
3641162	3640403	rsmJ	16S rRNA m(2)G1516 methyltransferase, SAM-dependent	78	29	0.371795	1.23496e-15
	1196071	ymfD	e14 prophage; predicted SAM-dependent methyltransferase	61	23	0.377049	1.37943e-15
2922135		yqcC	hypothetical protein	58	103	1.77586	1.41445e-15
2526181	2525920	ypeB	hypothetical protein	42	68	1.61905	1.52167e-15
3401356	3399307	csrD	targeting factor for csrBC sRNA degradation	55	97	1.76364	1.5553e-15
2106359		glf	UDP-galactopyranose mutase, FAD/NAD(P)-binding	167	101	0.60479	1.79553e-15
1009187	1011223	uup	fused predicted transporter subunits of ABC superfamily: ATP-binding components	167	312	1.86826	2.06091e-15
	205125	rnhB	ribonuclease HII, degrades RNA of DNA-RNA hybrids	231	408	1.76623	2.61659e-15
3325812	3326201	yhbY	RNA binding protein associated with pre-50S ribosomal subunits	545	1019	1.86972	2.89685e-15
	968575	lpxK	lipid A 4'kinase	75	131	1.74667	3.02438e-15
1242402	1243101	emtA	lytic murein endotransglycosylase E	86	156	1.81395	3.03636e-15
2082490	2082249	yeeD	hypothetical protein	41	66	1.60976	3.03636e-15
1440867	1439875	ldhA	fermentative D-lactate dehydrogenase, NAD-dependent	79	30	0.379747	3.49587e-15
1891387	1891783	yoaB	putative reactive intermediate deaminase	284	494	1.73944	4.01271e-15
3359198	3359963	gltF	periplasmic protein	31	51	1.64516	4.15024e-15
1006962	1009186	rlmL	fused 23S rRNA m(2)G2445 and m(7)G2069 methyltransferase, SAM-dependent	136	251	1.84559	4.64785e-15
3159168	3156935	ygiQ	Radical SAM superfamily protein	120	216	1.8	5.52555e-15
2732317	2732175	ryfD	-	685	1183	1.72701	6.6419e-15
2267904	2268617	spr	mutational suppressor of prc thermosensitivity, outer membrane lipoprotein	1702	702	0.412456	7.54966e-15
1152404	1153332	pabC	4-amino-4-deoxychorismate lyase component of para-aminobenzoate synthase multienzyme complex	33	56	1.69697	8.01636e-15
2801520	2802579	nrdF	ribonucleoside-diphosphate reductase 2, beta subunit, ferritin-like protein	40	65	1.625	8.1502e-15
2727466	2727391	gltW	Glu tRNA	3827	6983	1.82467	9.83931e-15
4606669	4607436	yjjG	dUMP phosphatase	151	260	1.72185	1.04117e-14
		rsxC	electron transport complex protein required for the reduction of SoxR; predicted membrane-associated NADH oxidoreductase	85	153	1.8	1.12491e-14
2698361	2698124	shoB	toxic membrane protein	75	127	1.69333	1.15491e-14
2635385	2633900	der	GTPase; multicopy suppressor of ftsJ	177	315	1.77966	1.34837e-14
3604468	3606673	zntA	zinc, cobalt and lead efflux system	37	63	1.7027	1.44173e-14
1297731	1298468	ychE	putative inner membrane protein	43	72	1.67442	1.44181e-14
4166395	4166470	gltT	Glu tRNA	3944	7193	1.82378	1.49863e-14
797664	798804	pgl	6-phosphogluconolactonase	102	45	0.441176	1.56656e-14
	1155998	holB	DNA polymerase III, delta prime subunit	73	127	1.73973	1.61961e-14
1643367	1643079	hokD	Qin prophage; small toxic polypeptide	92	147	1.59783	1.9512e-14
1923291	1922619	yobA	hypothetical protein	168	309	1.83929	2.55256e-14
4021577	4022441	tatD	quality control of Tat-exported FeS proteins; Mg-dependent cytoplasmic DNase	56	89	1.58929	2.74054e-14
4610151	4610319	ytjA	hypothetical protein	28	50	1.78571	3.02712e-14
2284233	2284309	proL	Pro tRNA	35	63	1.8	3.28766e-14
		lpxB	tetraacyldisaccharide-1-P synthase	280	510	1.82143	3.41154e-14
1906949	1907283	yobH	hypothetical protein	45	73	1.62222	3.73442e-14
2653027	2652171	sseB	rhodanase-like enzyme, sulfur transfer from thiosulfate	128	216	1.6875	4.37167e-14
4083962	4080787	fdoG	formate dehydrogenase-O, large subunit	1271	596	0.468922	4.44906e-14
3309262	3306947	pnp	polynucleotide phosphorylase/polyadenylase	610	1066	1.74754	4.74161e-14
3635665	3637349	pitA	phosphate transporter, low-affinity; tellurite importer	148	254	1.71622	6.33826e-14
	2921007	truC	tRNA(Ile1,Asp) pseudouridine(65) synthase	72	131	1.81944	6.6391e-14
2266876	2267614	lpxT	lipid A 1-diphosphate synthase; undecaprenyl pyrophosphate:lipid A 1-phosphate phosphotransferase	200	349	1.745	7.26832e-14
3409268	3409589	fis	global DNA-binding transcriptional dual regulator	2548	5078	1.99294	8.33826e-14
3962252	3960754	gpp	guanosine pentaphosphatase/exopolyphosphatase	135	236	1.74815	8.43053e-14
3433192	3434529	rsmB	16S rRNA m(5)C967 methyltransferase, SAM-dependent	175	299	1.70857	9.01626e-14
262095	262170	thrW	Thr tRNA	502	806	1.60558	9.11783e-14
2633898	2633491	yfgJ	conserved protein, DUF1407 family	120	193	1.60833	1.04462e-13
1337195	1336560	ribA	GTP cyclohydrolase II	174	292	1.67816	1.10203e-13
1410023	1408827	ttcA	tRNA 2-thiocytidine biosynthesis protein	195	347	1.77949	1.10203e-13
1355692	1355135	ymjA	hypothetical protein	54	85	1.57407	1.16726e-13
2643003	2642413	ndk	multifunctional nucleoside diphosphate kinase and apyrimidinic endonuclease and 3'-phosphodiesterase	811	356	0.438964	1.2165e-13
2428787	2428263	cvpA	membrane protein required for colicin V production	53	86	1.62264	1.23566e-13
2518953	2519028	valU	Val tRNA	2594	4520	1.74248	1.52163e-13
882896	884430	mdfA	multidrug efflux system protein	39	64	1.64103	1.59097e-13
	3407080	panF	pantothenate:sodium symporter	64	106	1.65625	1.64672e-13
2613903	2612835	yfgO	putative inner membrane permease, UPF0118 family	28	48	1.71429	1.84748e-13
1993842	1994145	yecF	conserved protein, DUF2594 family	214	349	1.63084	1.90399e-13
793996	794160	acrZ	AcrAB-TolC efflux pump accessory protein, membrane-associated	234	384	1.64103	2.00996e-13
3819447	3820074	gmk	guanylate kinase	515	918	1.78252	2.16729e-13
2734200		rluD	23S rRNA pseudouridine(1911,1915,1917) synthase	192	338	1.76042	2.45361e-13
1192996	1191890	mnmA	tRNA(Gln,Lys,Glu) U34 2-thiouridylase, first step in mnm(5)-s(2)U34-tRNA synthesis	245	425	1.73469	2.45952e-13
3572711	3573975	yhgN	putative antibiotic transporter	53	88	1.66038	3.00641e-13
667470	665539	mrdA	transpeptidase involved in peptidoglycan synthesis (penicillin-binding protein 2)	172	307	1.78488	3.34614e-13
3809788	3809724	-	-	7436	14706	1.97768	3.55279e-13
3236440	3237607	alx	inner membrane protein, part of terminus	31	51	1.64516	3.87694e-13
202003	202559	fabZ	(3R)-hydroxymyristol acyl carrier protein dehydratase	1108	2219	2.00271	4.07737e-13
233955	232574	mltD	putative membrane-bound lytic murein transglycosylase D	524	1047	1.99809	4.46995e-13
623821	622777	fepB	iron-enterobactin transporter subunit	41	16	0.390244	4.68961e-13
	2814534	yqaA	inner membrane protein, COG1238 family	129	228	1.76744	4.68961e-13
446929	446038	cyoE	protoheme IX farnesyltransferase	1131	532	0.47038	5.13367e-13
1271072	1269818	chaA	calcium/sodium:proton antiporter	105	172	1.6381	5.73246e-13
4549651	4550923	uxuA	mannonate hydrolase	85	42	0.494118	5.81971e-13
2309667	2308428	apbE	putative thiamine biosynthesis lipoprotein	60	109	1.81667	5.96728e-13
806542	808135	-	antisense: bioA ybhB	1149	2316	2.01567	6.2638e-13
4618850	4619665	deoD	purine-nucleoside phosphorylase	1899	984	0.518167	6.60568e-13
3405295		yhdT	conserved inner membrane protein	52	81	1.55769	7.28972e-13
3202611	3202243	folB	bifunctional dihydroneopterin aldolase/dihydroneopterin triphosphate 2'-epimerase	59	95	1.61017	8.56149e-13
4275406	4275083	soxS	DNA-binding transcriptional dual regulator	42	65	1.54762	8.56149e-13
1864502	1863734	mipA	scaffolding protein for murein synthesizing machinery	610	389	0.637705	8.93536e-13
3326218	3325905	-	antisense: yhbY	303	496	1.63696	8.93536e-13
4257235	4257518	yjbJ	stress-induced protein, UPF0337 family	62	96	1.54839	9.3177e-13
2635416	2635388	-	-	331	500	1.51057	1.22566e-12
780066	780141	lysW	Lys tRNA	3734	6410	1.71666	1.22822e-12
4447692	4447112	ppa	inorganic pyrophosphatase	2878	5065	1.7599	1.24093e-12
3054005	3054187	ssrS	-	25526	57647	2.25836	1.40256e-12
1950290	1950685	yecN	inner membrane protein, MAPEG family	54	86	1.59259	1.85747e-12
667938	667471	rlmH	23S rRNA m(3)Psi1915 pseudouridine methyltransferase, SAM-dependent	395	689	1.7443	2.11146e-12
3338289	3339274	yrbG	putative calcium/sodium:proton antiporter	62	110	1.77419	2.166e-12
1191857	1191213	hflD	putative lysogenization regulator	199	322	1.61809	2.23025e-12
3820075	3820422	rpoZ	RNA polymerase, omega subunit	1122	1932	1.72193	2.45312e-12
552440		purE	N5-carboxyaminoimidazole ribonucleotide mutase	42	68	1.61905	2.5734e-12
3957916	3957545	ppiC	peptidyl-prolyl cis-trans isomerase C (rotamase C)	204	357	1.75	2.64219e-12
	618605	fepC	iron-enterobactin transporter subunit	44	18	0.409091	2.86828e-12
3086306	3087700	galP	D-galactose transporter	48	19	0.395833	3.15455e-12
1029895	1029496	tusE	sulfurtransferase required for 2-thiolation step of mnm(5)-s(2)U34-tRNA synthesis	93	150	1.6129	3.17465e-12
3607019	3606562	tusA	sulfurtransferase required 2-thiolation step of mnm(5)-s(2)U34-tRNA synthesis	152	238	1.56579	3.39636e-12
3436009	3436483	mscL	mechanosensitive channel protein, high conductance	106	158	1.49057	3.55983e-12
3921703	3920887	rsmG	16S rRNA m(7)G527 methyltransferase, SAM-dependent; glucose-inhibited cell-division protein	196	314	1.60204	3.67745e-12
3735217	3734079	bax	hypothetical protein	504	902	1.78968	3.9527e-12
1286845	1286761	tyrT	Tyr tRNA	494	740	1.49798	3.9655e-12
1328694	1328332	yciN	DUF2498 protein YciN	295	494	1.67458	3.9655e-12
1012478		pqiB	paraquat-inducible protein B	94	169	1.79787	4.20704e-12
105245	106473	ftsZ	GTP-binding tubulin-like cell division protein	346	212	0.612717	4.30018e-12
2532088	2533849	ptsI	PEP-protein phosphotransferase of PTS system (enzyme I)	1065	2102	1.97371	4.5933e-12
1288355	1287897	ychJ	conserved protein, UPF0225 family	113	189	1.67257	5.42748e-12
1860008	1859725	yeaC	hypothetical protein	187	78	0.417112	5.46725e-12
3794962	3796230	waaL	O-antigen ligase	150	93	0.62	6.72095e-12
2642412	2642400	-	-	426	185	0.434272	7.53837e-12
1145812	1145980	psrD	-	570	910	1.59649	7.87824e-12
3782213		secB	protein export chaperone	981	627	0.639144	7.91796e-12
4080782		fdoH	formate dehydrogenase-O, Fe-S subunit	1099	553	0.503185	8.60506e-12
4390383	4390458	glyV	Gly tRNA	2982	4844	1.62441	1.03153e-11
246239	245806	yafQ	translation inhibitor toxin of toxin-antitoxin pair YafQ/DinJ	73	117	1.60274	1.09283e-11
4404009	4404654	nsrR	nitric oxide-sensitive repressor for NO regulon	52	81	1.55769	1.10039e-11
1023110	1020942	yccS	inner membrane protein	44	70	1.59091	1.13539e-11
1193511	1192997	nudJ	bifunctional thiamin pyrimidine pyrophosphate hydrolase/ thiamin pyrophosphate hydrolase	46	73	1.58696	1.18285e-11
2630622	2628951	guaA	GMP synthetase (glutamine aminotransferase)	257	450	1.75097	1.20384e-11
846348		glnP	glutamine transporter subunit	42	66	1.57143	1.25046e-11
2562545	2563369	yffS	CPZ-55 prophage; putative protein	49	20	0.408163	1.25922e-11
	1643368	relE	Qin prophage; toxin of the RelE-RelB toxin-antitoxin system	100	154	1.54	1.4027e-11
200971	201996	lpxD	UDP-3-O-(3-hydroxymyristoyl)-glucosamine N-acyltransferase	1091	1790	1.6407	1.40706e-11
	1014690	ymbA	hypothetical protein	103	178	1.72816	1.55252e-11
	1061773	cbpM	modulator of CbpA co-chaperone	45	68	1.51111	1.59644e-11
4035283	4035358	alaT	Ala tRNA	629	960	1.52623	1.80282e-11
1349836	1349341	ycjD	hypothetical protein	31	46	1.48387	2.40319e-11
1860656	1861823	gapA	glyceraldehyde-3-phosphate dehydrogenase A	6319	3497	0.55341	2.41294e-11
	4606668	rimI	ribosomal-protein-S18-alanine N-acetyltransferase	262	407	1.55344	3.64919e-11
4126531	4126099	metJ	DNA-binding transcriptional repressor, S-adenosylmethionine-binding	366	568	1.55191	3.65481e-11
4390495	4390570	glyX	Gly tRNA	3447	5549	1.60981	4.23195e-11
1496639	1496899	ydcH	DUF465 family protein, function unknown	46	20	0.434783	4.39646e-11
668367	667939	rsfS	ribosomal silencing factor	580	993	1.71207	4.56954e-11
3654763	3654424	hdeA	stress response protein acid-resistance protein	61	32	0.52459	4.7864e-11
3374798	3374287	sspB	ClpXP protease specificity enhancing factor	527	847	1.60721	5.10979e-11
4105508	4106598	pfkA	6-phosphofructokinase I	256	407	1.58984	5.56849e-11
965844		msbA	fused lipid transporter subunits of ABC superfamily: membrane component/ATP-binding component	155	251	1.61935	5.97163e-11
4173696	4173770	glyT	Gly tRNA	3947	6479	1.6415	6.03532e-11
3081895	3080876	speB	agmatinase	88	141	1.60227	6.04093e-11
1744459	1744535	valV	Val tRNA	63	103	1.63492	6.24378e-11
3316234	3315550	rimP	ribosome maturation factor for 30S subunits	678	1117	1.64749	6.48161e-11
1143914	1140381	rne	fused ribonucleaseE: endoribonuclease/RNA-binding protein/RNA degradosome binding protein	297	515	1.73401	6.48832e-11
1153333		yceG	septation protein, ampicillin sensitivity	54	92	1.7037	6.63968e-11
563946	564022	argU	Arg tRNA	147	217	1.47619	6.66755e-11
9192	10396	mog	molybdochelatase incorporating molybdenum into molybdopterin	96	162	1.6875	6.80362e-11
2744207	2743941	rpsP	30S ribosomal subunit protein S16	5440	8770	1.61213	7.07912e-11
1702575	1702864	blr	beta-lactam resistance membrane protein; divisome-associated protein	82	120	1.46341	7.08681e-11
1870065	1871597	yeaJ	putative diguanylate cyclase	35	59	1.68571	7.30813e-11
1786392	1787507	aroH	3-deoxy-D-arabino-heptulosonate-7-phosphate synthase, tryptophan repressible	106	163	1.53774	9.68897e-11
3891900	3892674	yieE	putative phosphopantetheinyl transferase, COG2091 family	59	85	1.44068	9.83792e-11
1875739	1876796	yeaP	diguanylate cyclase	55	93	1.69091	1.01598e-10
1030847	1029976	yccA	HflBKC-binding inner membrane protein, UPF0005 family	331	529	1.59819	1.05735e-10
	1187464	phoQ	sensory histidine kinase in two-component regulatory system with PhoP	74	114	1.54054	1.08555e-10
2530431	2531423	cysK	cysteine synthase A, O-acetylserine sulfhydrolase A subunit	162	101	0.623457	1.15575e-10
443895	444654	yajQ	phage Phi6 host factor, ATP/GTP binding protein	531	842	1.58569	1.29002e-10
1261248	1260151	prs	phosphoribosylpyrophosphate synthase	962	1690	1.75676	1.35139e-10
621523	622787	entS	enterobactin exporter, iron-regulated	47	19	0.404255	1.52893e-10
4049059	4049303	csrC	-	1334	631	0.473013	1.59556e-10
1876898	1876972	yoaJ	expressed protein, membrane-associated	34	56	1.64706	2.78334e-10
3894632	3893282	purP	adenine permease, high affinity; adenine:H+ symporter	63	99	1.57143	2.92074e-10
1286551	1286467	tyrV	Tyr tRNA	1270	1925	1.51575	2.93405e-10
2463141	2462255	mlaA	ABC transporter maintaining OM lipid asymmetry, OM lipoprotein component	396	636	1.60606	3.14702e-10
		cyoC	cytochrome o ubiquinol oxidase subunit III	1447	682	0.47132	3.1999e-10
605109	604678	ybdF	hypothetical protein	36	52	1.44444	3.26088e-10
1309113	1309836	tonB	membrane spanning protein in TonB-ExbB-ExbD transport complex	238	159	0.668067	3.31299e-10
2516489	2516834	yfeC	putative DNA-binding protein, DUF1323 family	88	38	0.431818	3.39599e-10
235989	236930	dnaQ	DNA polymerase III epsilon subunit	80	133	1.6625	3.52847e-10
1986740	1987371	ftnA	ferritin iron storage protein (cytoplasmic)	220	114	0.518182	3.572e-10
	2943020	csdE	CsdA-binding activator; Fe-S protein	74	114	1.54054	3.63459e-10
131539	134253	acnB	bifunctional aconitate hydratase 2/2-methylisocitrate dehydratase	378	217	0.574074	3.69428e-10
4605826		holD	DNA polymerase III, psi subunit	231	354	1.53247	3.82108e-10
4455888	4455037	yjgA	conserved protein, ribosome-associated	365	593	1.62466	3.82948e-10
664423	663187	rlpA	septal ring protein, suppressor of prc, minor lipoprotein	239	373	1.56067	4.29899e-10
	4377806	frdB	fumarate reductase (anaerobic), Fe-S subunit	53	23	0.433962	4.3418e-10
1194174	1193512	rluE	23S rRNA pseudouridine(2457) synthase	43	64	1.48837	5.23937e-10
1687876	1689565	ydgA	conserved protein, DUF945 family	178	279	1.56742	5.36208e-10
604647	603994	nfsB	dihydropteridine reductase, NAD(P)H-dependent, oxygen-insensitive	231	385	1.66667	5.65685e-10
3875494	3875077	yidB	conserved protein, DUF937 family	53	80	1.50943	6.09479e-10
2827068		srlR	DNA-bindng transcriptional repressor	101	47	0.465347	6.41642e-10
2654557	2653028	pepB	aminopeptidase B	86	128	1.48837	7.03671e-10
1480995	1484987	hrpA	putative ATP-dependent helicase	38	63	1.65789	8.08326e-10
918343	916956	ybjX	hypothetical protein	347	566	1.63112	8.57893e-10
4175158	4175764	secE	preprotein translocase membrane subunit	1337	2445	1.82872	8.89752e-10
424235	425320	queA	S-adenosylmethionine:tRNA ribosyltransferase-isomerase	177	294	1.66102	9.09529e-10
3048722	3047595	gcvT	aminomethyltransferase, tetrahydrofolate-dependent, subunit (T protein) of glycine cleavage complex	63	28	0.444444	9.37182e-10
3475506	3474615	fkpA	FKBP-type peptidyl-prolyl cis-trans isomerase (rotamase)	594	1067	1.7963	9.76082e-10
2355826	2356048	ypaA	hypothetical protein	37	56	1.51351	1.00811e-09
1990141	1990066	glyW	Gly tRNA	1518	2249	1.48155	1.06915e-09
2921006	2920502	yqcA	putative flavoprotein	107	155	1.4486	1.10583e-09
2065370	2064243	insH1	IS5 transposase and trans-activator	117	59	0.504274	1.13117e-09
1149881	1150752	fabG	3-oxoacyl-[acyl-carrier-protein] reductase	1814	2814	1.55127	1.2905e-09
773405		ybgT	hypothetical protein	464	732	1.57759	1.35473e-09
1262929	1264234	hemA	glutamyl tRNA reductase	96	142	1.47917	1.40294e-09
2865609	2864567	rpoS	RNA polymerase, sigma S (sigma 38) factor	174	299	1.71839	1.55669e-09
63309	60347	rapA	RNA polymerase-associated helicase protein (ATPase and RNA polymerase recycling factor)	235	430	1.82979	1.58482e-09
2717242	2717951	yfiP	conserved protein, DTW domain	45	68	1.51111	1.67158e-09
	844814	glnQ	glutamine transporter subunit	49	74	1.5102	1.70174e-09
	3780586	gpsA	glycerol-3-phosphate dehydrogenase (NAD+)	489	299	0.611452	1.84343e-09
1302775		oppD	oligopeptide transporter subunit	36	53	1.47222	1.94604e-09
859251	858435	ybiV	sugar phosphatase; preference for fructose-1-P, ribose-5-P and glucose-6-P	57	81	1.42105	2.02721e-09
3965700	3967053	wecA	UDP-GlcNAc:undecaprenylphosphate GlcNAc-1-phosphate transferase	302	479	1.58609	2.22839e-09
4494428	4494512	leuX	Leu tRNA	145	206	1.42069	2.344e-09
3189961	3189761	glgS	putative glycogen synthesis protein	41	18	0.439024	2.36537e-09
1807302	1806539	yniB	putative inner membrane protein	67	100	1.49254	2.54024e-09
2661446	2662267	suhB	inositol monophosphatase	574	1004	1.74913	2.68832e-09
4390606	4390681	glyY	Gly tRNA	1566	2285	1.45913	2.74196e-09
		tmk	thymidylate kinase	80	122	1.525	2.78304e-09
3320180	3320094	leuU	Leu tRNA	1192	1759	1.47567	2.86283e-09
2697685	2698066	yfhL	putative 4Fe-4S cluster-containing protein	113	164	1.45133	2.95748e-09
1985804	1985509	yecJ	hypothetical protein	202	304	1.50495	3.0172e-09
3037765	3036869	xerD	site-specific tyrosine recombinase	121	177	1.46281	3.02803e-09
1654208	1654912	speG	spermidine N1-acetyltransferase	189	278	1.4709	3.10054e-09
2448071	2447137	yfcO	hypothetical protein	41	62	1.5122	3.25564e-09
897741	898868	rlmC	23S rRNA m(5)U747 methyltransferase, SAM-dependent	51	82	1.60784	3.6244e-09
2516138	2516063	alaX	Ala tRNA	734	1171	1.59537	3.82222e-09
848134	847595	dps	Fe-binding and storage protein; stress-inducible DNA-binding protetin	106	166	1.56604	3.86116e-09
4022907	4022120	rfaH	DNA-binding transcriptional antiterminator	138	228	1.65217	3.91647e-09
1333313	1333622	yciX	hypothetical protein	99	145	1.46465	3.96595e-09
3967054	3968100	wzzE	Entobacterial Common Antigen (ECA) polysaccharide chain length modulation protein	199	313	1.57286	4.03129e-09
4373852	4372617	epmB	EF-P-Lys34 lysylation protein; weak lysine 2,3-aminomutase	106	155	1.46226	4.28874e-09
4599000	4598213	dnaC	DNA biosynthesis protein	109	170	1.55963	4.45877e-09
3607961	3608700	dcrB	periplasmic protein, predicted lipoprotein	255	386	1.51373	4.4821e-09
2997079	2997006	glyU	Gly tRNA	58	89	1.53448	4.65709e-09
2249722	2250810	yeiI	putative kinase	41	57	1.39024	4.75988e-09
779777	779852	lysT	Lys tRNA	5733	9717	1.69492	4.8154e-09
	1266542	ychQ	putative inner membrane protein, SIRB family	50	74	1.48	4.83444e-09
3387511	3388483	aaeR	transcriptional regulator for aaeXAB operon	39	58	1.48718	4.88123e-09
1876797	1876897	yoaK	expressed protein, membrane-associated	74	110	1.48649	4.94076e-09
1082599	1083879	efeB	deferrrochelatase, periplasmic	90	47	0.522222	5.02481e-09
1197460		ymfE	e14 prophage; predicted inner membrane protein	48	21	0.4375	5.02481e-09
3996006	3998302	uvrD	DNA-dependent ATPase I and helicase II	141	217	1.53901	5.03686e-09
2057875	2057950	asnU	Asn tRNA	38	59	1.55263	5.25657e-09
2735167	2735541	raiA	cold shock protein associated with 30S ribosomal subunit	442	284	0.642534	5.83901e-09
3809723	3809453	rpmB	50S ribosomal subunit protein L28	13344	28004	2.09862	5.92342e-09
1990011	1989938	cysT	Cys tRNA	1886	2804	1.48674	5.92609e-09
49823	50776	folA	dihydrofolate reductase	222	323	1.45495	5.9298e-09
3490319	3489747	ppiA	peptidyl-prolyl cis-trans isomerase A (rotamase A)	181	97	0.535912	6.27258e-09
1643911		relB	Qin prophage; bifunctional antitoxin of the RelE-RelB toxin-antitoxin system/ transcriptional repressor	72	105	1.45833	6.39401e-09
1155999	1156837	ycfH	putative DNAse	163	236	1.44785	6.63083e-09
2870512		ispD	4-diphosphocytidyl-2C-methyl-D-erythritol synthase	194	286	1.47423	6.69986e-09
578116	577259	borD	DLP12 prophage; predicted lipoprotein	1165	1832	1.57253	6.73238e-09
1257736	1257046	pth	peptidyl-tRNA hydrolase	127	204	1.6063	7.01615e-09
3182851	3183172	yqiC	hypothetical protein	236	389	1.64831	7.31474e-09
	1261249	ispE	4-diphosphocytidyl-2-C-methylerythritol kinase	110	163	1.48182	7.44791e-09
2794825	2794348	ygaU	hypothetical protein	33	47	1.42424	7.44791e-09
4599592	4599001	dnaT	DNA biosynthesis protein (primosomal protein I)	116	187	1.61207	7.58076e-09
4605723	4604570	rsmC	16S rRNA m(2)G1207 methyltransferase, SAM-dependent	127	183	1.44094	7.87262e-09
937217	938615	rarA	DNA-dependent ATPase involved in processing recombination intermediates at replication forks	82	118	1.43902	7.91646e-09
4126024	4125936	-	-	346	498	1.43931	8.35863e-09
2458956	2458661	yfcZ	conserved protein, UPF0381 family	137	196	1.43066	8.39546e-09
2870842	2870522	ftsB	cell division protein	283	426	1.5053	8.54342e-09
	3603327	yhhL	conserved protein, DUF1145 family	71	103	1.4507	9.07235e-09
4271894	4269072	uvrA	ATPase and DNA damage recognition protein of nucleotide excision repair excinuclease UvrABC	46	67	1.45652	9.40632e-09
	2801519	nrdE	ribonucleoside-diphosphate reductase 2, alpha subunit	52	75	1.44231	1.01195e-08
2378665	2377288	menF	isochorismate synthase 2	65	99	1.52308	1.02423e-08
491195	493247	dnaX	DNA polymerase III/DNA elongation factor III, tau and gamma subunits	189	302	1.59788	1.08431e-08
2404735	2403690	lrhA	DNA-binding transcriptional repressor of flagellar, motility and chemotaxis genes	95	51	0.536842	1.09417e-08
225500	225575	alaV	Ala tRNA	651	934	1.43472	1.09501e-08
4453637	4452634	fbp	fructose-1,6-bisphosphatase I	320	162	0.50625	1.19919e-08
2642316	2641151	rlmN	dual specificity 23S rRNA m(2)A2503, tRNA m(2)A37 methyltransferase, SAM-dependent	298	465	1.5604	1.20029e-08
1146844	1147981	plsX	putative phosphate acyltransferase	531	945	1.77966	1.31542e-08
2405582	2406800	alaA	valine-pyruvate aminotransferase 2	101	52	0.514851	1.36729e-08
215269	216304	nlpE	lipoprotein involved with copper homeostasis and adhesion	68	97	1.42647	1.41566e-08
4311014	4310124	rpiR	DNA-binding transcriptional repressor	62	27	0.435484	1.44481e-08
		hybE	hydrogenase 2-specific chaperone	44	62	1.40909	1.46811e-08
4024550	4025543	fre	NAD(P)H-flavin reductase	178	92	0.516854	1.58183e-08
2618895	2618211	upp	uracil phosphoribosyltransferase	343	526	1.53353	1.62621e-08
3939350	3938636	yieP	putative transcriptional regulator	81	127	1.5679	1.67235e-08
1808958	1810362	ydjN	putative transporter	61	92	1.5082	1.67461e-08
3802177		waaB	UDP-D-galactose:(glucosyl)lipopolysaccharide-1,6-D-galactosyltransferase	114	162	1.42105	1.77861e-08
2231620	2231861	yeiS	conserved protein, DUF2542 family	65	39	0.6	1.81538e-08
3164004	3161737	parC	DNA topoisomerase IV, subunit A	138	209	1.51449	1.83423e-08
4044625	4043693	yihG	inner membrane protein, Predicted acyltransferas	35	52	1.48571	2.13128e-08
2516062	2513646	yfeA	putative diguanylate cyclase	66	99	1.5	2.19075e-08
1553728	1551995	maeA	malate dehydrogenase, (decarboxylating, NAD-requiring) (malic enzyme)	191	289	1.51309	2.19401e-08
169778		fhuC	iron-hydroxamate transporter subunit	109	57	0.522936	2.35712e-08
3033196	3031653	lysS	lysine tRNA synthetase, constitutive	857	1275	1.48775	2.36854e-08
1938336	1937235	waaN	myristoyl-acyl carrier protein (ACP)-dependent acyltransferase	121	170	1.40496	2.39236e-08
960424	961175	cmk	cytidylate kinase	535	845	1.57944	2.53496e-08
2739897		yfiR	putative periplasmic inhibitor of YfiN activity	37	53	1.43243	2.56051e-08
57298	59274	djlA	DnaJ-like protein, membrane anchored	41	60	1.46341	2.73087e-08
	1304792	oppF	oligopeptide transporter subunit	43	59	1.37209	2.88799e-08
1504805	1506820	ydcP	putative peptidase	63	88	1.39683	2.95514e-08
437359	436384	yajO	2-carboxybenzaldehyde reductase	38	55	1.44737	3.11331e-08
854977	854030	ybiS	L,D-transpeptidase linking Lpp to murein	209	336	1.60766	3.26648e-08
851909	850237	ybiP	putative hydrolase, inner membrane	37	58	1.56757	3.3861e-08
3772447		mtlD	mannitol-1-phosphate dehydrogenase, NAD-dependent	75	112	1.49333	3.40408e-08
177661	176850	yadS	inner membrane protein, UPF0126 family	50	71	1.42	3.54888e-08
	2087167	yoeB	toxin of the YoeB-YefM toxin-antitoxin system	61	86	1.40984	3.70898e-08
2548662	2547390	yfeX	porphyrinogen oxidase, cytoplasmic	142	199	1.40141	3.72664e-08
695963	695887	metU	Met tRNA	4103	6105	1.48794	3.87712e-08
440729	442382	thiI	tRNA s(4)U8 sulfurtransferase	172	252	1.46512	3.89131e-08
2814533	2812869	gshA	glutamate-cysteine ligase	231	360	1.55844	3.89596e-08
3320527	3320181	secG	preprotein translocase membrane subunit	3559	5301	1.48946	3.90699e-08
1145818	1145222	yceF	Maf-like protein	62	90	1.45161	4.10591e-08
	3906572	pstA	phosphate transporter subunit	51	69	1.35294	4.17594e-08
1905471	1905244	cspC	stress protein, member of the CspA-family	3289	1674	0.508969	4.18636e-08
1892760	1892513	yoaH	hypothetical protein	57	77	1.35088	4.24221e-08
3822538	3823232	trmH	tRNA mG18-2'-O-methyltransferase, SAM-dependent	203	291	1.4335	4.36201e-08
		wecC	UDP-N-acetyl-D-mannosaminuronic acid dehydrogenase	227	332	1.46256	4.86939e-08
4031168	4032630	trkH	potassium transporter	88	123	1.39773	5.25685e-08
1767095	1768210	ydiK	inner membrane protein, UPF0118 family	38	52	1.36842	5.26495e-08
		nrdI	flavodoxin required for NrdEF cluster assembly	74	103	1.39189	5.54368e-08
3178438	3179747	ygiC	glutathionylspermidine synthase homolog	271	400	1.47601	5.54368e-08
2802807		proV	glycine betaine transporter subunit	602	1057	1.75581	5.58844e-08
	773851	ybgE	hypothetical protein	226	358	1.58407	5.65147e-08
4398226	4398619	hfq	global sRNA chaperone; HF-I, host factor for RNA phage Q beta replication	1750	3027	1.72971	5.78366e-08
698400	696736	asnB	asparagine synthetase B	54	31	0.574074	6.7183e-08
3963653	3962253	rhlB	ATP-dependent RNA helicase	387	656	1.69509	7.00147e-08
1662488	1663152	dmsD	twin-argninine leader-binding protein for DmsA and TorA	46	63	1.36957	7.1462e-08
2282398	2284232	yejM	putative hydrolase, inner membrane	121	183	1.5124	7.3199e-08
1266543	1267352	ychA	hypothetical protein	173	248	1.43353	7.43033e-08
2763940		rnlA	CP4-57 prophage; RNase LS	134	197	1.47015	7.44264e-08
	3309744	truB	tRNA pseudouridine(55) synthase	392	610	1.55612	7.76372e-08
	494234	recR	gap repair protein	575	870	1.51304	7.98951e-08
1919804	1920050	yebV	hypothetical protein	32	46	1.4375	8.08699e-08
3495850	3497223	cysG	fused siroheme synthase 1,3-dimethyluroporphyriongen III dehydrogenase and siroheme ferrochelatase/uroporphyrinogen methyltransferase	34	47	1.38235	8.22949e-08
		fdoI	formate dehydrogenase-O, cytochrome b556 subunit	1172	587	0.500853	8.26875e-08
3803139	3802178	waaS	lipopolysaccharide core biosynthesis protein	119	166	1.39496	8.34682e-08
4604424	4604338	leuQ	Leu tRNA	889	1376	1.54781	8.57222e-08
2716757	2717219	trxC	thioredoxin 2	67	92	1.37313	8.59898e-08
2798718		nrdH	hydrogen donor for NrdEF electron transport system; glutaredoxin-like protein	79	111	1.40506	8.84363e-08
772258	773404	cydB	cytochrome d terminal oxidase, subunit II	315	482	1.53016	8.95589e-08
4175765	4176465	nusG	transcription termination factor	1526	2667	1.74771	8.97807e-08
	442207	yajL	oxidative-stress-resistance chaperone	83	115	1.38554	9.40627e-08
669130	668446	cobC	putative alpha-ribazole-5'-P phosphatase	41	56	1.36585	1.07385e-07
475672	475785	ffs	-	402	536	1.33333	1.09045e-07
3311342		rbfA	30s ribosome binding factor	276	382	1.38406	1.10534e-07
4117353	4116868	rraA	ribonuclease E (RNase E) inhibitor protein	186	271	1.45699	1.12854e-07
3880344		dnaN	DNA polymerase III, beta subunit	310	462	1.49032	1.2212e-07
3214513	3213747	yqjH	putative siderophore interacting protein	66	30	0.454545	1.24992e-07
1718968	1719285	ydhI	putative inner membrane protein	56	74	1.32143	1.32481e-07
1732180	1731689	grxD	glutaredoxin-4	353	482	1.36544	1.42789e-07
	2705344	rseC	RseC protein involved in reduction of the SoxR iron-sulfur cluster	81	113	1.39506	1.43144e-07
882702	882015	ybjG	undecaprenyl pyrophosphate phosphatase	140	209	1.49286	1.61716e-07
4221651	4220679	iclR	DNA-binding transcriptional repressor	119	169	1.42017	1.62791e-07
	863475	moeB	molybdopterin synthase sulfurylase	61	80	1.31148	1.68332e-07
4604309	4604223	leuP	Leu tRNA	1262	1740	1.37876	1.68332e-07
		hybD	maturation protease for hydrogenase 2	56	76	1.35714	1.69108e-07
2531550	2532087	ptsH	phosphohistidinoprotein-hexose phosphotransferase component of PTS system (Hpr)	2517	4338	1.72348	1.71512e-07
3806229		waaQ	lipopolysaccharide core biosynthesis protein	117	159	1.35897	1.72041e-07
4040092	4040363	yihD	DUF1040 protein YihD	90	45	0.5	1.72076e-07
638778	640576	ahpF	alkyl hydroperoxide reductase, F52a subunit, FAD/NAD(P)-binding	381	652	1.71129	1.75927e-07
3968101		wecB	UDP-N-acetyl glucosamine-2-epimerase	234	334	1.42735	1.9251e-07
4437380	4436710	ytfJ	putative transcriptional regulator	61	85	1.39344	1.92977e-07
3311354	3311343	-	-	434	625	1.44009	1.96668e-07
2752900	2753614	smpB	trans-translation protein	245	333	1.35918	2.01111e-07
2041581	2041492	serU	Ser tRNA	68	98	1.44118	2.11025e-07
425321	426488	tgt	tRNA-guanine transglycosylase	424	703	1.65802	2.19035e-07
711195	710689	ybfE	conserved protein, LexA-regulated	246	388	1.57724	2.2412e-07
1019362	1018209	ompA	outer membrane protein A (3a;II*;G;d)	9795	16901	1.72547	2.53291e-07
2246634	2245075	lysP	lysine transporter	104	73	0.701923	2.71781e-07
2419730	2420763	yfcH	conserved protein with NAD(P)-binding Rossmann-fold domain	148	86	0.581081	2.78753e-07
288386	287628	yagI	CP4-6 prophage; predicted DNA-binding transcriptional regulator	54	73	1.35185	2.79195e-07
429770	430250	yajD	conserved protein, HNH family	105	147	1.4	2.82448e-07
3774687	3775151	yibL	conserved protein, ribosome-associated	164	250	1.52439	2.87017e-07
3610992	3611617	acpT	holo-(acyl carrier protein) synthase 2	72	95	1.31944	2.97393e-07
3331141	3330884	rpmA	50S ribosomal subunit protein L27	7172	5269	0.734663	2.9758e-07
3036128	3034305	recJ	ssDNA exonuclease, 5' --> 3'-specific	130	190	1.46154	3.02681e-07
4116436	4117110	zapB	FtsZ stabilizer; septal ring assembly factor, stimulates cell division	1128	1599	1.41755	3.05788e-07
2528247	2526182	ligA	DNA ligase, NAD(+)-dependent	99	154	1.55556	3.06608e-07
2735736	2736927	pheA	fused chorismate mutase P/prephenate dehydratase	135	97	0.718519	3.14183e-07
2945409	2945485	metZ	Met tRNA	757	1142	1.50859	3.28574e-07
3810582	3809789	yicR	conserved protein, UPF0758 family	36	47	1.30556	3.30306e-07
1902822	1903283	yobD	inner membrane protein, UPF0266 family	41	23	0.560976	3.32349e-07
		sapC	antimicrobial peptide transport ABC transporter permease	48	63	1.3125	3.41356e-07
1653789	1654202	ynfB	hypothetical protein	198	308	1.55556	3.45087e-07
3476823	3476520	yheV	hypothetical protein	52	26	0.5	3.73422e-07
	3883096	yidD	membrane protein insertion efficiency factor, inner membrane protein, UPF0161 family	1712	2756	1.60981	3.79503e-07
111043	111471	mutT	nucleoside triphosphate pyrophosphohydrolase, marked preference for dGTP	43	60	1.39535	3.99702e-07
4550924	4552398	uxuB	D-mannonate oxidoreductase, NAD-dependent	53	27	0.509434	4.06071e-07
	2371665	menE	O-succinylbenzoate-CoA ligase	63	93	1.47619	4.1206e-07
3202242	3201284	bacA	undecaprenyl pyrophosphate phosphatase	82	126	1.53659	4.22863e-07
2361656	2360453	yfaY	hypothetical protein	57	28	0.491228	4.27821e-07
1944000	1943381	ruvA	component of RuvABC resolvasome, regulatory subunit	65	88	1.35385	4.40197e-07
1305174	1304819	yciU	conserved protein, UPF0263 family	149	200	1.34228	4.70054e-07
1490182		mokB	regulatory peptide	64	83	1.29688	4.72992e-07
	691089	ybeY	metal-binding heat shock protein required for rRNA maturation	282	168	0.595745	5.39568e-07
709948		uof	ryhB-regulated fur leader peptide	1262	1709	1.3542	5.51401e-07
2192190	2191052	mrp	antiporter inner membrane protein	139	99	0.71223	5.65464e-07
4264885	4266331	tyrB	tyrosine aminotransferase, tyrosine-repressible, PLP-dependent	81	47	0.580247	5.9442e-07
2377281		menD	bifunctional 2-oxoglutarate decarboxylase/ SHCHC synthase	33	47	1.42424	5.96095e-07
1310270	1309872	yciA	acyl-CoA esterase	185	288	1.55676	6.00398e-07
3182700	3181799	ribB	3,4-dihydroxy-2-butanone-4-phosphate synthase	205	274	1.33659	6.01018e-07
4628555	4626680	yjjK	fused predicted transporter subunits of ABC superfamily: ATP-binding components	431	731	1.69606	6.19009e-07
1116021	1117141	yceA	putative rhodanese-related sulfurtransferase	153	242	1.5817	6.23007e-07
1349231	1348275	fabI	enoyl-[acyl-carrier-protein] reductase, NADH-dependent	1253	1975	1.57622	6.23375e-07
2277782	2276432	bcr	bicyclomycin/cysteine/sulfonamide efflux transporter	104	138	1.32692	6.52633e-07
3171153	3171544	ygiN	quinol monooxygenase	177	259	1.46328	6.60489e-07
3677442	3678480	kdgK	ketodeoxygluconokinase	160	111	0.69375	7.04737e-07
1645958	1646365	dicA	Qin prophage; predicted regulator for DicB	125	171	1.368	7.08361e-07
	3774263	mtlR	mannitol operon repressor	103	155	1.50485	7.13565e-07
3881905	3880345	dnaA	chromosomal replication initiator protein DnaA, DNA-binding transcriptional dual regulator	380	628	1.65263	7.13565e-07
3398065		mreC	cell wall structural complex MreBCD transmembrane component MreC	205	297	1.44878	7.726e-07
3073217		yggD	putative DNA-binding transcriptional regulator	63	85	1.34921	8.45454e-07
4035164	4035240	ileT	Ile tRNA	1378	1871	1.35776	8.56501e-07
696270	696186	leuW	Leu tRNA	10297	17270	1.67719	9.04476e-07
3093842		yggT	putative inner membrane protein	196	263	1.34184	9.09986e-07
4124833	4122618	priA	Primosome factor n' (replication factor Y)	31	48	1.54839	9.09986e-07
2702085		rnc	RNase III	399	556	1.39348	9.27992e-07
	3037887	cptA	toxin of CptAB toxin-antitoxin pair	99	132	1.33333	9.55788e-07
502480	500539	ybaL	putative transporter with NAD(P)-binding Rossmann-fold domain	77	102	1.32468	9.80229e-07
694190	692754	miaB	tRNA-i(6)A37 methylthiotransferase	234	331	1.41453	9.83122e-07
2085253		yoeI	hypothetical protein	847	1192	1.40732	9.83748e-07
3826744	3825297	gltS	glutamate transporter	52	78	1.5	9.98273e-07
4556376	4555370	yjiE	hypochlorite-responsive transcription factor	41	56	1.36585	1.00575e-06
3250326	3250694	yhaH	inner membrane protein, DUF805 family	48	29	0.604167	1.00644e-06
3339276	3340274	kdsD	D-arabinose 5-phosphate isomerase	130	171	1.31538	1.0126e-06
	669796	holA	DNA polymerase III, delta subunit	116	153	1.31897	1.01862e-06
1339932		pyrF	orotidine-5'-phosphate decarboxylase	103	158	1.53398	1.0547e-06
		prmC	N5-glutamine methyltransferase, modifies release factors RF-1 and RF-2	58	78	1.34483	1.06243e-06
	1952437	cmoB	tRNA mo(5)U34 methyltransferase, SAM-dependent	62	92	1.48387	1.06243e-06
819107	819835	ybhL	inner membrane protein, UPF0005 family	100	154	1.54	1.11185e-06
641090	640655	uspG	universal stress protein UP12	74	99	1.33784	1.16214e-06
		waaG	glucosyltransferase I	118	155	1.31356	1.16214e-06
932337	936436	ftsK	DNA translocase at septal ring sorting daughter chromsomes	127	206	1.62205	1.17772e-06
3543646	3544353	nfuA	Fe/S biogenesis protein; possible scaffold/chaperone for damaged Fe/S proteins	828	1335	1.61232	1.24079e-06
4161293	4159725	trmA	tRNA m(5)U54 methyltransferase, SAM-dependent	146	230	1.57534	1.25835e-06
	1990877	uvrC	excinuclease UvrABC, endonuclease subunit	69	40	0.57971	1.2661e-06
3034304	3033197	prfB	peptide chain release factor RF-2	900	1408	1.56444	1.3809e-06
2006301		yedE	putative inner membrane protein	59	30	0.508475	1.42043e-06
3800022	3798989	waaJ	UDP-D-glucose:(galactosyl)lipopolysaccharide glucosyltransferase	116	152	1.31034	1.56861e-06
3923863	3921704	mnmG	5-methylaminomethyl-2-thiouridine modification at tRNA U34	297	486	1.63636	1.62089e-06
	2598994	bcp	peroxiredoxin; thiol peroxidase, thioredoxin-dependent	706	466	0.660057	1.66786e-06
	1489887	hokB	toxic polypeptide, small	84	107	1.27381	1.69024e-06
4127856	4130419	metL	fused aspartokinase II/homoserine dehydrogenase II	42	57	1.35714	1.70667e-06
1404003	1404573	smrA	DNA endonuclease	46	59	1.28261	1.78313e-06
1905239	1904197	rlmA	23S rRNA m(1)G745 methyltransferase, SAM-dependent	80	120	1.5	1.79597e-06
	2468497	gtrS	serotype-specific glucosyl transferase, CPS-53 (KpLE1) prophage	243	151	0.621399	1.79597e-06
989585	988370	pncB	nicotinate phosphoribosyltransferase	171	257	1.50292	1.90357e-06
2703345	2702086	lepB	leader peptidase (signal peptidase I)	349	491	1.40688	1.90357e-06
1115860	1114829	waaM	lauryl-acyl carrier protein (ACP)-dependent acyltransferase	96	138	1.4375	1.93341e-06
4126668	4127855	metB	cystathionine gamma-synthase, PLP-dependent	34	46	1.35294	1.95388e-06
3902544	3902643	-	antisense: bglF	403	533	1.32258	1.96211e-06
4255138	4255746	lexA	DNA-binding transcriptional repressor of SOS regulon	255	382	1.49804	1.98302e-06
3084628	3085899	metK	S-adenosylmethionine synthetase	664	1111	1.67319	2.1931e-06
404988	405502	yaiI	conserved protein, UPF0178 family, downregulated by beryllium	43	56	1.30233	2.2088e-06
1257045	1257036	-	-	317	453	1.42902	2.21141e-06
2696572	2695910	pgpC	hypothetical protein	41	52	1.26829	2.38338e-06
4198304	4198576	hupA	HU, DNA-binding transcriptional regulator, alpha subunit	4844	3011	0.621594	2.44837e-06
	1322769	yciO	putative RNA binding protein	101	150	1.48515	2.49973e-06
2683565	2682113	glyA	serine hydroxymethyltransferase	297	224	0.754209	2.49973e-06
	3071865	yggC	conserved protein with nucleoside triphosphate hydrolase domain	48	64	1.33333	2.50216e-06
1019387	1019363	-	-	2788	4218	1.51291	2.5382e-06
3988904	3991852	cyaA	adenylate cyclase	177	278	1.57062	2.59088e-06
141396	141967	hpt	hypoxanthine phosphoribosyltransferase	361	561	1.55402	2.59728e-06
113426	114602	guaC	GMP reductase	160	114	0.7125	2.65871e-06
214291		yaeQ	hypothetical protein	75	98	1.30667	2.69428e-06
3797335	3795818	waaU	lipopolysaccharide core biosynthesis	112	146	1.30357	2.69428e-06
467607	468094	ybaO	putative DNA-binding transcriptional regulator	41	54	1.31707	2.72648e-06
4374835	4375388	sugE	multidrug efflux system protein	130	170	1.30769	2.88157e-06
1003991	1005026	pyrD	dihydro-orotate oxidase, FMN-linked	53	73	1.37736	2.97488e-06
327957	326472	betB	betaine aldehyde dehydrogenase, NAD-dependent	95	126	1.32632	3.0215e-06
1287896	1286846	purU	formyltetrahydrofolate hydrolase	196	309	1.57653	3.08459e-06
699549	698689	nagD	UMP phosphatase	167	215	1.28743	3.63397e-06
3643376	3644313	rlmJ	23S rRNA m(6)A2030 methyltransferase, SAM-dependent	126	168	1.33333	3.70305e-06
2428260	2426694	purF	amidophosphoribosyltransferase	40	59	1.475	3.76498e-06
225381	225457	ileV	Ile tRNA	1403	1854	1.32145	3.84638e-06
1321244		yciV	hypothetical protein	64	91	1.42188	4.14258e-06
2533855	2534392	crr	glucose-specific enzyme IIA component of PTS	1228	1996	1.62541	4.16416e-06
1049844	1049553	-	antisense: insB1	563	875	1.55417	4.21549e-06
2310857	2309668	ompC	outer membrane porin protein C	7028	11649	1.65751	4.3788e-06
2042573	2042648	asnT	Asn tRNA	209	275	1.31579	4.47992e-06
3425055	3424980	alaU	Ala tRNA	928	1394	1.50216	4.53918e-06
1063106		cbpA	curved DNA-binding protein, DnaJ homologue that functions as a co-chaperone of DnaK	61	87	1.42623	4.8676e-06
817257	817792	moaB	molybdopterin biosynthesis protein B	288	207	0.71875	4.88881e-06
2657578	2657496	-	-	634	854	1.347	5.04397e-06
4196813	4197526	nfi	endonuclease V; deoxyinosine 3' endonuclease	74	97	1.31081	5.06109e-06
2139636	2137683	asmA	putative assembly protein	55	74	1.34545	5.43753e-06
	2700492	era	membrane-associated, 16S rRNA-binding GTPase	382	527	1.37958	5.72887e-06
70289	71265	araC	DNA-binding transcriptional dual regulator	51	24	0.470588	6.01434e-06
		wecF	TDP-Fuc4NAc:lipidIIFuc4NAc transferase	93	126	1.35484	6.15481e-06
	3800023	waaR	UDP-D-galactose:(glucosyl)lipopolysaccharide-alpha-1,3-D-galactosyltransferase	120	153	1.275	6.30473e-06
4617626	4618849	deoB	phosphopentomutase	1012	634	0.626482	6.31163e-06
1328871	1331700	topA	DNA topoisomerase I, omega subunit	475	660	1.38947	6.3289e-06
2551247	2552290	hemF	coproporphyrinogen III oxidase	67	97	1.44776	6.3639e-06
2821791	2820730	recA	DNA strand exchange and recombination protein with protease and nuclease activity	332	460	1.38554	6.49188e-06
1943380	1942286	ruvB	ATP-dependent DNA helicase, component of RuvABC resolvasome	45	57	1.26667	6.61282e-06
416176		sbcD	exonuclease, dsDNA, ATP-dependent	40	51	1.275	6.6512e-06
3254674	3253349	yhaM	hypothetical protein	48	25	0.520833	6.76869e-06
1860453	1860040	msrB	methionine sulfoxide reductase B	144	70	0.486111	6.81403e-06
3534721	3535406	greB	transcript cleavage factor	67	87	1.29851	6.84494e-06
	904972	amiD	1,6-anhydro-N-acetylmuramyl-L-alanine amidase, Zn-dependent; OM lipoprotein	44	58	1.31818	7.07852e-06
553165	552441	lpxH	UDP-2,3-diacylglucosamine pyrophosphatase	167	213	1.27545	7.13739e-06
2710917	2712530	srmB	ATP-dependent RNA helicase	222	297	1.33784	7.13739e-06
3340275		kdsC	3-deoxy-D-manno-octulosonate 8-phosphate phosphatase	210	267	1.27143	7.63492e-06
162031	161487	ligT	2'-5' RNA ligase	39	49	1.25641	7.78996e-06
903813		ybjQ	conserved protein, UPF0145 family	68	84	1.23529	8.12534e-06
2550332	2551246	amiA	N-acetylmuramoyl-l-alanine amidase I	124	162	1.30645	8.1835e-06
1797416	1797239	pheM	phenylalanyl-tRNA synthetase operon leader peptide	38	52	1.36842	8.38547e-06
3209053	3210960	dnaG	DNA primase	403	654	1.62283	8.43567e-06
443745		panE	2-dehydropantoate reductase, NADPH-specific	88	130	1.47727	8.4803e-06
1702332	1701292	ydgJ	putative oxidoreductase	45	57	1.26667	8.65421e-06
4173495	4173579	tyrU	Tyr tRNA	6198	9763	1.57519	8.79455e-06
3708534	3706716	eptB	KDO phosphoethanolamine transferase, Ca(2+)-inducible	34	48	1.41176	8.83145e-06
1173187	1169728	mfd	transcription-repair coupling factor	81	45	0.555556	9.42182e-06
4098794	4099521	sodA	superoxide dismutase, Mn	3427	2476	0.722498	9.48097e-06
3036868	3036129	dsbC	protein disulfide isomerase II	205	276	1.34634	9.73865e-06
1674393	1672996	pntB	pyridine nucleotide transhydrogenase, beta subunit	95	63	0.663158	9.8414e-06
1719286		ydhJ	putative membrane fusion protein (MFP) of YdhJK efflux pump	38	49	1.28947	9.87059e-06
2432845	2431949	dedA	conserved inner membrane protein	59	77	1.30508	1.00071e-05
1918239	1919717	rsmF	16S rRNA m(5)C1407 methyltransferase, SAM-dependent	47	69	1.46809	1.03466e-05
	2938058	rlmM	23S rRNA C2498 2'-O-ribose methyltransferase, SAM-dependent	100	129	1.29	1.03466e-05
2096340	2095156	wzzB	regulator of length of O-antigen component of lipopolysaccharide chains	406	600	1.47783	1.04665e-05
	2828814	gutQ	D-arabinose 5-phosphate isomerase	57	27	0.473684	1.05472e-05
2099292	2097814	gnd	6-phosphogluconate dehydrogenase, decarboxylating	824	521	0.632282	1.07881e-05
2939671		ygdD	inner membrane protein, UPF0382 family	61	75	1.22951	1.11958e-05
603993	602639	ybdG	mechanosensitive channel protein, miniconductance	65	95	1.46154	1.1423e-05
2080780	2082255	sbcB	exonuclease I	53	80	1.50943	1.30875e-05
4465404	4465565	mgtL	regulatory leader peptide for mgtA	713	922	1.29313	1.40546e-05
3790691	3789369	kbl	glycine C-acetyltransferase	286	212	0.741259	1.41919e-05
3884746	3886229	mnmE	GTPase required for 5-methylaminomethyl-2-thiouridine modification at tRNA U34	124	192	1.54839	1.43387e-05
3823233	3825384	recG	ATP-dependent DNA helicase	108	152	1.40741	1.56704e-05
1950686		cmoA	tRNA cmo(5)U34 methyltransferase, SAM-dependent	100	147	1.47	1.66285e-05
2165138	2165224	cyaR	-	171	113	0.660819	1.76351e-05
4387393	4383882	mscM	mechanosensitive channel protein, miniconductance	44	61	1.38636	1.76351e-05
395511	394354	ampH	penicillin-binding protein	49	24	0.489796	1.7748e-05
	4031167	yigZ	conserved protein, UPF0029 family	70	88	1.25714	1.78653e-05
	100711	murG	N-acetylglucosaminyl transferase	117	145	1.23932	1.83041e-05
4512375		fecB	KpLE2 phage-like element; iron-dicitrate transporter subunit	384	290	0.755208	1.84084e-05
1168055	1167418	ycfQ	repressor for bhsA(ycfR)	48	60	1.25	1.8475e-05
		fhuD	iron-hydroxamate transporter subunit	70	37	0.528571	1.88806e-05
1257035	1255879	ychF	catalase inhibitor protein; ATPase, K+-dependent, ribosome-associated	459	711	1.54902	1.92095e-05
106557	107474	lpxC	UDP-3-O-acyl N-acetylglucosamine deacetylase	1086	1653	1.5221	1.92185e-05
969892		ycaR	peroxide and acid resistance protein, UPF0434 family	86	110	1.27907	1.94538e-05
3054871	3055010	sibC	-	143	180	1.25874	1.97597e-05
	215268	arfB	alternative stalled-ribosome rescue factor B; peptidyl-tRNA hydrolase, ribosome-attached	85	109	1.28235	2.08083e-05
257829	258371	crl	sigma factor-binding protein, stimulates RNA polymerase holoenzyme formation	297	176	0.592593	2.08971e-05
4604188	4604102	leuV	Leu tRNA	644	871	1.35248	2.16133e-05
	3096490	yggW	putative oxidoreductase, HemN family	108	134	1.24074	2.24325e-05
453406	452770	yajG	putative lipoprotein	495	649	1.31111	2.25565e-05
3325848	3325713	-	antisense: yhbY	434	603	1.3894	2.29368e-05
3851934	3853361	emrD	multidrug efflux system protein	59	86	1.45763	2.29368e-05
4049880	4051536	hemN	coproporphyrinogen III oxidase, SAM and NAD(P)H dependent, oxygen-independent	114	163	1.42982	2.33031e-05
3108388	3108463	pheV	Phe tRNA	38	51	1.34211	2.40569e-05
2650516	2651361	sseA	3-mercaptopyruvate sulfurtransferase	92	52	0.565217	2.42473e-05
3820423	3822537	spoT	bifunctional (p)ppGpp synthetase II/ guanosine-3',5'-bis pyrophosphate 3'-pyrophosphohydrolase	474	718	1.51477	2.42473e-05
4103843	4104376	cpxP	inhibitor of the cpx response; periplasmic adaptor protein	59	73	1.23729	2.46449e-05
141968		yadG	putative transporter subunit: ATP-binding component of ABC superfamily	103	140	1.35922	2.6633e-05
480016	479558	tomB	Hha toxicity attenuator; conjugation-related protein	156	215	1.37821	2.74903e-05
432679	433829	ribD	fused diaminohydroxyphosphoribosylaminopyrimidine deaminase and 5-amino-6-(5-phosphoribosylamino) uracil reductase	108	134	1.24074	2.78223e-05
778815	779776	ybgF	periplasmic TolA-binding protein	694	1070	1.54179	2.78223e-05
1393948	1392836	ynaI	mechanosensitive channel protein, very small conductance	52	70	1.34615	2.78223e-05
4020757	4021576	tatC	TatABCE protein translocation system subunit	191	256	1.34031	2.79837e-05
3437531	3437153	yhdN	conserved protein, DUF1992 family	56	69	1.23214	2.79915e-05
661596	660854	lipB	octanoyltransferase; octanoyl-[ACP]:protein N-octanoyltransferase	147	89	0.605442	2.80569e-05
	2432846	truA	tRNA pseudouridine(38-40) synthase	45	57	1.26667	2.87246e-05
	3050349	ubiH	2-octaprenyl-6-methoxyphenol hydroxylase, FAD/NAD(P)-binding	94	120	1.2766	2.99405e-05
710688	709949	fldA	flavodoxin 1	618	802	1.29773	3.02737e-05
3698258	3697957	ldrD	toxic polypeptide, small	49	64	1.30612	3.07957e-05
3914015	3913549	atpC	F1 sector of membrane-bound ATP synthase, epsilon subunit	2667	3780	1.41732	3.08238e-05
4404655	4407190	rnr	exoribonuclease R, RNase R	94	130	1.38298	3.16678e-05
3598958	3597925	rpoH	RNA polymerase, sigma 32 (sigma H) factor	353	457	1.29462	3.23899e-05
4516444	4516844	insA	IS1 repressor TnpA	53	64	1.20755	3.29394e-05
3791929	3792951	hldD	ADP-L-glycero-D-mannoheptose-6-epimerase, NAD(P)-binding	386	517	1.33938	3.30245e-05
1264235		prfA	peptide chain release factor RF-1	114	140	1.22807	3.35496e-05
2866849	2865614	nlpD	activator of AmiC murein hydrolase activity, lipoprotein	131	178	1.35878	3.37713e-05
926696	925667	aat	leucyl/phenylalanyl-tRNA-protein transferase	55	69	1.25455	3.40361e-05
2281978	2280872	yejK	spermidine nucleoid-associated protein	146	192	1.31507	3.47682e-05
2054862	2055598	yeeN	conserved protein, UPF0082 family	409	531	1.29829	3.47889e-05
2006114	2005645	yedD	lipoprotein	138	186	1.34783	3.55881e-05
3213495	3212954	mug	G/U mismatch-specific DNA glycosylase; xanthine DNA glycosylase	40	49	1.225	3.70251e-05
1276862		narX	sensory histidine kinase in two-component regulatory system with NarL	42	62	1.47619	3.81964e-05
931273	930273	trxB	thioredoxin reductase, FAD/NAD(P)-binding	503	766	1.52286	3.95807e-05
	3099743	yggL	conserved protein, DUF469 family	418	514	1.22967	4.13164e-05
1292750	1293689	tdk	thymidine kinase/deoxyuridine kinase	119	172	1.44538	4.48628e-05
3039093		cptB	antitoxin of CptAB toxin-antitoxin pair	175	216	1.23429	4.70988e-05
3407081	3408031	prmA	methyltransferase for 50S ribosomal subunit protein L11	179	254	1.41899	5.11178e-05
2278523	2277783	rsuA	16S rRNA pseudouridine(516) synthase	201	248	1.23383	5.3669e-05
192702	193430	frr	ribosome recycling factor	1459	2318	1.58876	5.38352e-05
986314	985080	ompF	outer membrane porin 1a (Ia;b;F)	4265	6964	1.63283	5.38667e-05
2816571	2816495	argV	Arg tRNA	3870	4962	1.28217	5.45604e-05
2966999	2966457	rppH	RNA pyrophosphohydrolase	250	304	1.216	5.60144e-05
1566847	1565528	yddW	liprotein, glycosyl hydrolase homolog	38	47	1.23684	5.65241e-05
1098102	1098862	ycdX	alkaline phosphatase required for swarming	86	120	1.39535	5.65508e-05
2030407		dcm	DNA cytosine methyltransferase	53	76	1.43396	5.92604e-05
3602407		rsmD	16S rRNA m(2)G966 methyltransferase, SAM-dependent	98	132	1.34694	5.92604e-05
		yfcA	inner membrane protein, UPF0721 family	65	83	1.27692	6.5718e-05
1213282	1212533	bluR	repressor of blue light-responsive genes	60	74	1.23333	6.59058e-05
420200	421590	proY	proline-specific permease	92	111	1.20652	6.62321e-05
3814573	3813849	rph	defective ribonuclease PH	192	233	1.21354	6.67917e-05
3784831	3786123	envC	activator of AmiB,C murein hydrolases, septal ring factor	120	162	1.35	6.69511e-05
	3878143	recF	gap repair protein	185	276	1.49189	6.69511e-05
4176899	4177606	rplA	50S ribosomal subunit protein L1	11332	17524	1.54642	6.69511e-05
2815882	2815806	argQ	Arg tRNA	897	1277	1.42363	6.74761e-05
2590757	2591005	ypfN	putative membrane protein, UPF0370 family	158	194	1.22785	6.78946e-05
2743361	2742594	trmD	tRNA m(1)G37 methyltransferase, SAM-dependent	7102	11239	1.58251	6.97141e-05
3792952	3793998	waaF	ADP-heptose:LPS heptosyltransferase II	230	310	1.34783	7.02782e-05
3992082	3991354	cyaY	iron-dependent inhibitor of iron-sulfur cluster formation; frataxin; iron-binding and oxidizing protein	105	129	1.22857	7.15324e-05
1871598	1872106	yeaK	hypothetical protein	86	106	1.23256	7.27289e-05
2282081	2282397	yejL	conserved protein, UPF0352 family	442	578	1.30769	7.34253e-05
		sapB	antimicrobial peptide transport ABC transporter permease	62	85	1.37097	7.44104e-05
770412	772257	cydA	cytochrome d terminal oxidase, subunit I	370	559	1.51081	7.49967e-05
4262337	4263800	dnaB	replicative DNA helicase	209	266	1.27273	7.66557e-05
2241932	2242817	yeiG	S-formylglutathione hydrolase	38	47	1.23684	7.67432e-05
1391251	1392864	mppA	murein tripeptide (L-ala-gamma-D-glutamyl-meso-DAP) transporter subunit	73	46	0.630137	8.1355e-05
1187463	1186341	ycfD	cupin superfamily protein	131	168	1.28244	8.23451e-05
28363	29229	dapB	dihydrodipicolinate reductase	77	42	0.545455	8.30303e-05
1026238	1025657	mgsA	methylglyoxal synthase	264	171	0.647727	8.334e-05
4121362	4120384	ftsN	essential cell division protein	277	160	0.577617	8.4024e-05
2465848		gtrA	CPS-53 (KpLE1) prophage; bactoprenol-linked glucose translocase (flippase)	203	290	1.42857	8.57239e-05
426489	426870	yajC	SecYEG protein translocase auxillary subunit	1163	1589	1.36629	8.89302e-05
922481	924784	clpA	ATPase and specificity subunit of ClpA-ClpP ATP-dependent serine protease, chaperone activity	140	104	0.742857	9.29129e-05
3578828	3577791	yhhX	putative oxidoreductase with NAD(P)-binding Rossmann-fold domain	60	33	0.55	9.31548e-05
691088	691068	-	-	467	257	0.550321	9.39964e-05
4631768	4631187	yjjX	inosine/xanthosine triphosphatase	49	57	1.16327	9.49697e-05
2923302	2922732	syd	secY-interacting protein	72	88	1.22222	9.73027e-05
3971631		rffH	glucose-1-phosphate thymidylyltransferase	173	233	1.34682	9.76763e-05
3376796	3376716	-	-	4032	5071	1.25769	0.000101659
601182	602598	pheP	phenylalanine transporter	98	118	1.20408	0.000105986
1418265	1417723	racR	Rac prophage; predicted DNA-binding transcriptional regulator	129	175	1.35659	0.000106805
1228016	1228602	ycgN	UPF0153 family cysteine cluster protein, function unknown	89	109	1.22472	0.000108246
4173777	4173852	thrT	Thr tRNA	5398	7765	1.4385	0.000108246
1553987	1553845	sra	stationary-phase-induced ribosome-associated protein	38	48	1.26316	0.000112714
3980758	3980834	proM	Pro tRNA	483	590	1.22153	0.000117762
406202	406394	yaiA	OxyR-regulated conserved protein	224	273	1.21875	0.000118881
3882516		rnpA	protein C5 component of RNase P	2491	3876	1.556	0.000119395
953689	952832	focA	formate channel	96	61	0.635417	0.000121324
1940676		znuC	zinc transporter subunit: ATP-binding component of ABC superfamily	56	68	1.21429	0.000122207
3351047	3348669	arcB	aerobic respiration control sensor histidine protein kinase, cognate to two-component response regulators ArcA and RssB	66	50	0.757576	0.000126042
134386	134800	yacL	hypothetical protein	65	75	1.15385	0.000126264
3147493	3146937	yqhA	putative inner membrane protein, UPF0114 family	239	290	1.21339	0.000127055
3375562	3374799	sspA	stringent starvation protein A	1044	1592	1.5249	0.000128556
3465013	3464814	bfd	bacterioferritin-associated ferredoxin	100	60	0.6	0.000132621
4514700	4512376	fecA	KpLE2 phage-like element; ferric citrate outer membrane transporter	474	315	0.664557	0.000142872
205126	208608	dnaE	DNA polymerase III alpha subunit	195	298	1.52821	0.000146445
2033859	2034710	hchA	glyoxalase III and Hsp31 molecular chaperone	43	53	1.23256	0.000147161
938628	939970	serS	seryl-tRNA synthetase, also charges selenocysteinyl-tRNA with serine	603	403	0.668325	0.000148172
1119809	1118691	solA	N-methyltryptophan oxidase, FAD-binding	73	47	0.643836	0.000154092
1993392		uvrY	DNA-binding response regulator in two-component regulatory system with BarA	179	115	0.642458	0.000160241
4468951	4468379	ridA	conserved protein, UPF0131 family	860	1071	1.24535	0.00016436
4003790	4005716	recQ	ATP-dependent DNA helicase	77	93	1.20779	0.000170946
3053549	3054004	zapA	FtsZ stabilizer	526	784	1.49049	0.000175833
3987110	3985906	hemX	putative uroporphyrinogen III methyltransferase	127	98	0.771654	0.00018236
2817198	2816866	csrA	pleiotropic regulatory protein for carbon source metabolism	1620	2021	1.24753	0.000182736
1790755	1790285	nlpC	putative peptidase, C40 clan, lipoprotein	82	99	1.20732	0.000187694
1020142	1019452	sulA	SOS cell division inhibitor	48	55	1.14583	0.000195391
377592	376577	frmB	S-formylglutathione hydrolase	153	180	1.17647	0.000201484
2446565	2447360	smrB	putative DNA endonuclease	58	70	1.2069	0.000202714
2947032	2945745	amiC	N-acetylmuramoyl-L-alanine amidase	115	141	1.22609	0.000215549
3193262	3193121	sibE	-	311	373	1.19936	0.00022751
847235	846359	glnH	glutamine transporter subunit	103	145	1.40777	0.000235395
3071792	3070645	epd	D-erythrose 4-phosphate dehydrogenase	245	320	1.30612	0.000238244
3434531	3435916	trkA	NAD-binding component of TrK potassium transporter	125	185	1.48	0.000238244
2371626	2370868	pmrD	inactive two-component system connector protein	57	68	1.19298	0.000239264
3177619	3178437	ygiB	conserved protein, UPF0441 family	294	436	1.48299	0.00024174
4044989	4047921	polA	fused DNA polymerase I 5'->3' polymerase/3'->5' exonuclease/5'->3' exonuclease	118	93	0.788136	0.000243835
1793576	1793256	ihfA	integration host factor (IHF), DNA-binding protein, alpha subunit	1004	1244	1.23904	0.000248704
3268374	3268577	-	antisense: rnpB	1441	1796	1.24636	0.000248704
1355134		sapA	antimicrobial peptide transport ABC transporter periplasmic binding protein	95	127	1.33684	0.000249016
702856	702034	nagB	glucosamine-6-phosphate deaminase	144	91	0.631944	0.000252381
696162	696088	glnU	Gln tRNA	7346	10783	1.46787	0.000253304
1027169	1027589	yccU	putative CoA-binding protein	38	46	1.21053	0.000253388
817793		moaC	molybdopterin biosynthesis, protein C	241	157	0.651452	0.000257744
3166269	3165823	mqsA	antitoxin for MqsR toxin; transcriptional repressor	64	73	1.14062	0.000257744
565201	564038	intD	DLP12 prophage; predicted integrase	38	46	1.21053	0.000265335
3093120	3093841	yggS	putative enzyme, binds pyridoxal 5'-phosphate	109	153	1.40367	0.000270147
556096	555873	ybcJ	ribosome-associated protein; predicted RNA-binding protein	116	132	1.13793	0.00027099
	3977976	wzyE	putative Wzy protein involved in ECA polysaccharide chain elongation	47	63	1.34043	0.000271749
1156979	1158552	ptsG	fused glucose-specific PTS enzymes: IIB component/IIC component	1047	799	0.763133	0.000274076
		surE	broad specificity 5'(3')-nucleotidase and polyphosphatase	164	193	1.17683	0.000282415
1725853	1726268	gloA	glyoxalase I, Ni-dependent	226	304	1.34513	0.000292813
3214801	3215589	yqjI	putative transcriptional regulator, PadR family	49	58	1.18367	0.000303297
4109530	4108550	tpiA	triosephosphate isomerase	444	359	0.808559	0.000303297
	1500192	tehB	tellurite, selenium methyltransferase, SAM-dependent; tellurite, selenium resistance protein	65	77	1.18462	0.000305367
2087737		yefM	antitoxin of the YoeB-YefM toxin-antitoxin system	69	85	1.23188	0.000306771
1987705	1989018	tyrP	tyrosine transporter	50	66	1.32	0.000315061
705316	707171	glnS	glutamyl-tRNA synthetase	164	207	1.2622	0.000316771
3534707		ompR	DNA-binding response regulator in two-component regulatory system with EnvZ	196	149	0.760204	0.000322861
3094696		rdgB	dITP/XTP pyrophosphatase	216	252	1.16667	0.000323309
1311687	1310944	yciC	inner membrane protein, UPF0259 family	85	112	1.31765	0.000328416
3774426	3774105	yibT	hypothetical protein	159	87	0.54717	0.000330339
2431033		folC	bifunctional folylpolyglutamate synthase/ dihydrofolate synthase	120	154	1.28333	0.000333747
3973169	3974299	wecE	TDP-4-oxo-6-deoxy-D-glucose transaminase	112	131	1.16964	0.000344887
3794000	3794961	waaC	ADP-heptose:LPS heptosyl transferase I	123	147	1.19512	0.00034958
88028	89158	cra	DNA-binding transcriptional repressor-activator for carbon metabolism	99	61	0.616162	0.00035543
1327356	1328414	sohB	putative inner membrane peptidase; multicopy suppressor of htrA(degP)	58	76	1.31034	0.000359084
2481701	2482395	evgA	DNA-binding response regulator in two-component regulatory system with EvgS	125	78	0.624	0.000361796
1366103	1366775	pspA	regulatory protein for phage-shock-protein operon	93	123	1.32258	0.000363577
4392090	4390942	queG	epoxyqueuosine reductase, cobalamine-stimulated; queosine biosynthesis	55	72	1.30909	0.000364477
2816667	2816575	serV	Ser tRNA	4876	7089	1.45386	0.000366822
3315548	3314037	nusA	transcription termination/antitermination L factor	710	1013	1.42676	0.000368327
191709	192700	pyrH	uridylate kinase	466	569	1.22103	0.000369742
3069383	3069374	-	-	866	481	0.555427	0.000370723
485230	483638	acrA	multidrug efflux system	305	384	1.25902	0.000378069
497131	498323	hemH	ferrochelatase	54	66	1.22222	0.000379182
2742593	2742122	rplS	50S ribosomal subunit protein L19	7011	11642	1.66053	0.000393057
1227295	1227991	ycgM	putative isomerase/hydrolase	68	81	1.19118	0.000393966
4007155	4008222	pldB	lysophospholipase L2	96	125	1.30208	0.000405928
2700491	2699752	recO	gap repair protein	111	157	1.41441	0.000406865
18715	19703	nhaR	DNA-binding transcriptional activator	66	85	1.28788	0.000411835
4440199	4439509	msrA	methionine sulfoxide reductase A	54	30	0.555556	0.000418298
2516835	2517227	yfeD	conserved protein, DUF1323 family; N-terminal HTH domain of the MerR superfamily	63	34	0.539683	0.000435882
4231372	4229907	lysC	aspartokinase III	52	31	0.596154	0.00044167
256436	257828	frsA	fermentation-respiration switch protein; PTS Enzyme IIA(Glc)-binding protein; pNP-butyrate esterase activity	50	66	1.32	0.000458356
1288269	1289459	rssA	putative phospholipase, patatin-like family	47	55	1.17021	0.000460852
3526691	3527359	yrfG	GMP/IMP nucleotidase	192	141	0.734375	0.000470547
4416476	4415515	ulaR	transcriptional tepressor for the L-ascorbate utilization (ula) divergon	43	51	1.18605	0.000481178
1840391	1841750	gdhA	glutamate dehydrogenase, NADP-specific	58	82	1.41379	0.000482406
1165293	1166618	ndh	respiratory NADH dehydrogenase 2/cupric reductase	327	467	1.42813	0.000483196
	2685472	glrR	response regulator regulating glmY sRNA in two-component system with sensor protein GlrK	42	53	1.2619	0.000484949
2494859	2495027	ypdK	expressed protein, membrane-associated	76	92	1.21053	0.000485712
	3346319	npr	phosphohistidinoprotein-hexose phosphotransferase component of N-regulated PTS system (Npr)	81	91	1.12346	0.000486432
	3094695	yggU	conserved protein, UPF0235 family	199	250	1.25628	0.000491392
	3971630	rffG	dTDP-glucose 4,6-dehydratase	200	281	1.405	0.000491392
2439786	2441792	mnmC	fused 5-methylaminomethyl-2-thiouridine-forming enzyme methyltransferase and FAD-dependent demodification enzyme	45	61	1.35556	0.000502248
		bcsF	hypothetical protein	51	30	0.588235	0.000505315
2597928		gcvR	DNA-binding transcriptional repressor, regulatory protein accessory to GcvA	160	102	0.6375	0.000517528
		ftsW	lipid II flippase; integral membrane protein involved in stabilizing FstZ ring during cell division	113	133	1.17699	0.000522643
925194	925107	serW	Ser tRNA	382	448	1.17277	0.000529801
2442196	2441913	yfcL	hypothetical protein	152	80	0.526316	0.000532244
1078477	1080041	putP	proline:sodium symporter	50	31	0.62	0.000533375
2708165	2707459	rpoE	RNA polymerase, sigma 24 (sigma E) factor	219	253	1.15525	0.000552058
3786124	3787200	yibQ	putative polysaccharide deacetylase	56	68	1.21429	0.000555164
4598212	4597647	yjjA	hypothetical protein	162	227	1.40123	0.00058758
	144576	yadH	putative transporter subunit: membrane component of ABC superfamily	74	93	1.25676	0.000592742
982204	982872	ycbK	hypothetical protein	250	191	0.764	0.000648362
240343	240823	ivy	inhibitor of c-type lysozyme, periplasmic	49	54	1.10204	0.000650622
1290546	1291619	galU	glucose-1-phosphate uridylyltransferase	377	454	1.20424	0.000653293
3911691	3909859	glmS	L-glutamine:D-fructose-6-phosphate aminotransferase	404	266	0.658416	0.000659523
1098863	1099514	ycdY	YcdX chaperone, redox enzyme maturation protein (REMP) required for swarming	111	143	1.28829	0.000674019
2435972	2437040	flk	putative flagella assembly protein	52	63	1.21154	0.000677326
3980629	3980715	leuT	Leu tRNA	3784	4532	1.19767	0.000678111
1804107	1803337	ydiY	putative outer membrane protein, acid-inducible	73	91	1.24658	0.000681475
2659657	2659554	-	-	727	995	1.36864	0.000681475
		lptC	lipopolysaccharide export, IM-tethered periplasmic protein of the LptBFGC export complex	288	401	1.39236	0.000684811
	51609	rsmA	16S rRNA m(6)A1518, m(6)A1519 dimethyltransferase, SAM-dependent	342	422	1.23392	0.00070008
2656957	2655106	hscA	DnaK-like molecular chaperone specific for IscU	327	469	1.43425	0.000704154
3516535	3516522	-	-	844	960	1.13744	0.000710038
484985	485632	acrR	DNA-binding transcriptional repressor	53	61	1.15094	0.000730209
4292429	4294375	gltP	glutamate/aspartate:proton symporter	211	261	1.23697	0.000743662
3809272	3808360	mutM	formamidopyrimidine/5-formyluracil/ 5-hydroxymethyluracil DNA glycosylase	56	66	1.17857	0.000746273
1397553	1396780	fnr	DNA-binding transcriptional dual regulator, global regulator of anaerobic growth	643	923	1.43546	0.000768791
2907741	2905964	pyrG	CTP synthetase	814	1032	1.26781	0.000768791
2660248	2660188	-	-	429	477	1.11189	0.000771273
		ispF	2C-methyl-D-erythritol 2,4-cyclodiphosphate synthase	167	232	1.38922	0.000771273
3882146	3882515	rpmH	50S ribosomal subunit protein L34	4896	7177	1.46589	0.00077148
2140980	2140240	udk	uridine/cytidine kinase	183	215	1.17486	0.000775705
3161518	3160692	plsC	1-acyl-sn-glycerol-3-phosphate acyltransferase	159	188	1.18239	0.000784116
1989925	1989839	leuZ	Leu tRNA	3249	3998	1.23053	0.000784145
174938	173214	hemL	glutamate-1-semialdehyde aminotransferase (aminomutase)	261	312	1.1954	0.000792052
3237945	3239220	sstT	sodium:serine/threonine symporter	60	81	1.35	0.000792052
4176468	4176898	rplK	50S ribosomal subunit protein L11	9667	15236	1.57608	0.000800314
1934442	1932827	zwf	glucose-6-phosphate 1-dehydrogenase	164	214	1.30488	0.000801398
4259624	4260747	dusA	tRNA-dihydrouridine synthase A	101	128	1.26733	0.000807879
2739200	2738099	aroF	3-deoxy-D-arabino-heptulosonate-7-phosphate synthase, tyrosine-repressible	82	112	1.36585	0.000943825
1292170	1291631	hns	global DNA-binding transcriptional dual regulator H-NS	4384	6236	1.42245	0.000959695
1625541	1626287	ydfG	malonic semialdehyde reductase, NADPH-dependent; L-allo-threonine dehydrogenase, NAD(P)-dependent; also oxidizes L-serine, D-serine, D-threonine and 3-hydroxyisobutyrate	165	122	0.739394	0.000967898
3069373	3068157	fbaA	fructose-bisphosphate aldolase, class II	1012	700	0.6917	0.000973125
786837	786026	gpmA	phosphoglyceromutase 1	787	480	0.609911	0.00100634
2890236	2890651	queD	6-pyruvoyl tetrahydrobiopterin synthase (PTPS)	165	208	1.26061	0.00103646
3502074	3502815	frlR	putative DNA-binding transcriptional regulator	51	58	1.13725	0.00104629
4407203	4408037	rlmB	23S rRNA mG2251 2'-O-ribose methyltransferase, SAM-dependent	106	145	1.36792	0.00104957
483635	480468	acrB	multidrug efflux system protein	234	345	1.47436	0.00106093
3806563	3807847	waaA	3-deoxy-D-manno-octulosonic-acid transferase (KDO transferase)	124	163	1.31452	0.00106968
1262723		lolB	lipoprotein localization factor	93	115	1.23656	0.00109755
2638597	2637306	hisS	histidyl tRNA synthetase	271	323	1.19188	0.00109755
3041684	3043263	bglA	6-phospho-beta-glucosidase A	95	108	1.13684	0.00109755
4183303	4187627	rpoC	RNA polymerase, beta prime subunit	1059	1612	1.52219	0.00113873
2716587	2715371	yfiF	putative methyltransferase	183	270	1.47541	0.00114144
2705160	2703346	lepA	back-translocating elongation factor EF4, GTPase	384	556	1.44792	0.00114346
	3973168	wecD	TDP-fucosamine acetyltransferase	143	185	1.29371	0.00120326
4423048	4423536	rpsF	30S ribosomal subunit protein S6	11771	17663	1.50055	0.00123228
	4398225	miaA	delta(2)-isopentenylpyrophosphate tRNA-adenosine transferase	640	902	1.40938	0.00128512
2639852	2638705	ispG	1-hydroxy-2-methyl-2-(E)-butenyl 4-diphosphate synthase	259	313	1.20849	0.00129639
4178517	4178948	rplL	50S ribosomal subunit protein L7/L12	18692	26559	1.42088	0.00130516
51608	51223	apaG	protein associated with Co2+ and Mg2+ efflux	284	347	1.22183	0.00132051
1324768	1325860	rluB	23S rRNA pseudouridine(2605) synthase	214	314	1.46729	0.0013233
1272823	1272461	ychN	hypothetical protein	122	140	1.14754	0.00139737
1350659	1349852	sapF	antimicrobial peptide transport ABC system ATP-binding protein	72	88	1.22222	0.00142985
	4076462	yiiD	putative acetyltransferase	75	49	0.653333	0.00144533
1715280	1713969	tyrS	tyrosyl-tRNA synthetase	251	205	0.816733	0.00144961
	4361368	dsbD	fused thiol:disulfide interchange protein: activator of DsbC/conserved protein	42	26	0.619048	0.00147442
3342739	3344172	rpoN	RNA polymerase, sigma 54 (sigma N) factor	267	330	1.23596	0.00147573
1122574	1121936	yceB	lipoprotein, DUF1439 family	63	72	1.14286	0.00150611
2549285	2548663	yfeY	RpoE-regulated lipoprotein	60	69	1.15	0.00150956
2734091	2734929	bamD	lipoprotein required for OM biogenesis, in BamABCDE complex	438	514	1.17352	0.0015257
2743940	2743363	rimM	16S rRNA processing protein	7551	11732	1.5537	0.00153867
3331691	3332709	ispB	octaprenyl diphosphate synthase	319	377	1.18182	0.00154248
3329782	3328467	obgE	GTPase involved in cell partioning and DNA repair	141	191	1.35461	0.00157654
184095	183697	yaeH	conserved protein, UPF0325 family	95	53	0.557895	0.00162217
841555	842512	rlmF	23S rRNA m(6)A1618 methyltransferase, SAM-dependent	74	97	1.31081	0.00162465
2104083		wbbI	d-Galf:alpha-d-Glc beta-1,6-galactofuranosyltransferase	286	205	0.716783	0.00172666
	3756023	selB	selenocysteinyl-tRNA-specific translation factor	69	78	1.13043	0.00173095
331344	332762	yahA	c-di-GMP-specific phosphodiesterase	66	88	1.33333	0.00175241
	2698609	acpS	holo-[acyl-carrier-protein] synthase 1	104	117	1.125	0.00177061
4177902	4178516	rplJ	50S ribosomal subunit protein L10	17110	23574	1.37779	0.00179123
2685430	2684946	glnB	regulatory protein P-II for glutamine synthetase	222	297	1.33784	0.00181759
2687621		yfhG	hypothetical protein	66	77	1.16667	0.00184644
328558	327958	betI	DNA-binding transcriptional repressor	115	151	1.31304	0.00184672
3535407	3537820	yhgF	putative transcriptional accessory protein	152	178	1.17105	0.0019613
3530717	3532673	pck	phosphoenolpyruvate carboxykinase	591	427	0.722504	0.00196391
4124929	4125276	rpmE	50S ribosomal subunit protein L31	8358	11467	1.37198	0.00207988
2903440	2902752	queE	7-carboxy-7-deazaguanine synthase; queosine biosynthesis	51	57	1.11765	0.00216343
3439076	3438023	rpoA	RNA polymerase, alpha subunit	9689	13272	1.3698	0.00229422
	3396409	mreD	cell wall structural complex MreBCD transmembrane component MreD	158	211	1.33544	0.00232352
556964	556097	folD	bifunctional 5,10-methylene-tetrahydrofolate dehydrogenase/ 5,10-methylene-tetrahydrofolate cyclohydrolase	153	170	1.11111	0.00238392
3101035	3102087	mutY	adenine DNA glycosylase	115	131	1.13913	0.00241361
2259448	2257630	fruA	fused fructose-specific PTS enzymes: IIBcomponent/IIC components	67	47	0.701493	0.00242043
3041333	3040511	yqfA	inner membrane protein, hemolysin III family HylIII	58	64	1.10345	0.00244714
2616798	2616071	hda	ATPase regulatory factor involved in DnaA inactivation	104	137	1.31731	0.00252786
160711	160149	dksA	DNA-binding transcriptional regulator of rRNA transcription, DnaK suppressor protein	2114	1532	0.724693	0.00253515
3807848	3808473	coaD	pantetheine-phosphate adenylyltransferase	105	123	1.17143	0.00255147
493248		ybaB	hypothetical protein	1273	1714	1.34643	0.00260953
	177662	btuF	vitamin B12 transporter subunit: periplasmic-binding component of ABC superfamily	67	79	1.1791	0.00275531
454277	455699	tig	peptidyl-prolyl cis/trans isomerase (trigger factor)	2895	4682	1.61727	0.00276992
1795979	1793577	pheT	phenylalanine tRNA synthetase, beta subunit	547	686	1.25411	0.00277809
2714776	2715661	ung	uracil-DNA-glycosylase	93	116	1.24731	0.00283866
3974300		wzxE	O-antigen translocase	57	74	1.29825	0.00291955
1489663	1490082	ydcA	hypothetical protein	70	77	1.1	0.00294697
3737728	3738981	avtA	valine-pyruvate aminotransferase 1	146	102	0.69863	0.00294697
2464406	2465821	intS	CPS-53 (KpLE1) prophage; predicted prophage CPS-53 integrase	55	68	1.23636	0.00299268
3908421		pstC	phosphate transporter subunit	53	61	1.15094	0.0030311
3442119	3440788	secY	preprotein translocase membrane subunit	5755	7847	1.36351	0.00322393
4295148	4294404	yjcO	hypothetical protein	49	55	1.12245	0.00325208
3723341	3722421	glyQ	glycine tRNA synthetase, alpha subunit	272	172	0.632353	0.00329897
952831	950449	pflB	pyruvate formate lyase I	709	600	0.846262	0.00345046
4151162	4148452	ppc	phosphoenolpyruvate carboxylase	109	85	0.779817	0.00345298
2220207	2221922	dld	D-lactate dehydrogenase, FAD-binding, NADH independent	41	26	0.634146	0.00355314
1096875	1096788	serX	Ser tRNA	354	391	1.10452	0.00367932
2637305	2636675	yfgM	conserved protein, UPF0070 family	226	248	1.09735	0.00383662
1123277	1122623	grxB	glutaredoxin 2 (Grx2)	64	71	1.10938	0.00384117
696053	695979	glnW	Gln tRNA	8396	11491	1.36863	0.00385245
	1341017	yciH	initiation factor function partial mimic, SUI1 family	81	85	1.04938	0.00392414
2588967	2588758	ypfM	hypothetical protein	103	118	1.14563	0.00392414
4518373	4517151	yjhU	putative DNA-binding transcriptional regulator; KpLE2 phage-like element	123	138	1.12195	0.00401723
3337277	3336488	mlaE	ABC transporter maintaining OM lipid asymmetry, inner membrane permease protein	175	191	1.09143	0.00405106
3449386	3448565	rplB	50S ribosomal subunit protein L2	9946	13360	1.34325	0.00407057
200361	200970	skp	periplasmic chaperone	1023	1415	1.38319	0.00412544
5185	5530	yaaX	hypothetical protein	42	31	0.738095	0.00413434
669795	669134	nadD	nicotinic acid mononucleotide adenylyltransferase, NAD(P)-dependent	96	116	1.20833	0.0041679
818517	819106	moaE	molybdopterin synthase, large subunit	205	135	0.658537	0.0041865
1232398	1231669	dsbB	oxidoreductase that catalyzes reoxidation of DsbA protein disulfide isomerase I	125	158	1.264	0.00419677
2248862	2249721	nfo	endonuclease IV with intrinsic 3'-5' exonuclease activity	69	82	1.18841	0.00425001
3905615	3904868	phoU	negative regulator of PhoR/PhoB two-component regulator	90	111	1.23333	0.00425001
1946203	1945408	yebC	conserved protein, UPF0082 family	520	619	1.19038	0.00461053
428729	429730	secF	SecYEG protein translocase auxillary subunit	368	422	1.14674	0.00461833
	2866881	pcm	L-isoaspartate protein carboxylmethyltransferase type II	101	122	1.20792	0.00465232
	213552	rof	modulator of Rho-dependent transcription termination	87	93	1.06897	0.00469714
	436665	pgpA	phosphatidylglycerophosphatase A	134	172	1.28358	0.00471425
3450980	3450317	rplC	50S ribosomal subunit protein L3	12220	16376	1.3401	0.00474456
1223771	1223466	minE	cell division topological specificity factor	644	472	0.732919	0.00475153
1308889	1308593	yciI	putative enzyme	73	43	0.589041	0.00481471
2924281	2925702	ygdH	conserved protein, UPF0717 family	116	89	0.767241	0.00486436
2775994	2776007	psaA	-	40	55	1.375	0.00487909
712025	711258	ybfF	acyl-CoA esterase	44	49	1.11364	0.00504261
3079701	3077653	tktA	transketolase 1, thiamin-binding	367	275	0.749319	0.0050731
17489	18714	nhaA	sodium-proton antiporter	122	133	1.09016	0.00516453
	4486433	lptG	lipopolysaccharide export ABC permease of the LptBFGC export complex	116	128	1.10345	0.00516948
4399976	4401322	hflK	modulator for HflB protease specific for phage lambda cII repressor	685	522	0.762044	0.00520832
4254518	4255137	dgkA	diacylglycerol kinase	85	93	1.09412	0.00548097
3166566	3166270	mqsR	GCU-specific mRNA interferase toxin of the MqsR-MqsA toxin-antitoxin system; biofilm/motility regulator; anti-repressor	67	75	1.1194	0.00555725
2807633		ygaZ	putative L-valine exporter, norvaline resistance	153	178	1.1634	0.0055846
2431948	2431034	accD	acetyl-CoA carboxylase, beta (carboxyltransferase) subunit	592	805	1.3598	0.00577381
2745844	2744208	ffh	Signal Recognition Particle (SRP) component with 4.5S RNA (ffs)	225	259	1.15111	0.00602793
3980532	3980608	hisR	His tRNA	4671	5296	1.1338	0.00627931
1710710	1712323	dtpA	dipeptide and tripeptide permease A	669	935	1.39761	0.00636877
4194831	4194123	rsd	stationary phase protein, binds sigma 70 RNA polymerase subunit	70	41	0.585714	0.00636877
3958696	3960787	rep	DNA helicase and single-stranded DNA-dependent ATPase	85	115	1.35294	0.00654065
3425174	3425098	ileU	Ile tRNA	2310	3155	1.3658	0.00673703
3680069	3678463	yhjJ	putative zinc-dependent peptidase	81	64	0.790123	0.00695453
879934	881152	dacC	D-alanyl-D-alanine carboxypeptidase (penicillin-binding protein 6a)	48	56	1.16667	0.00698894
1151075	1152403	fabF	3-oxoacyl-[acyl-carrier-protein] synthase II	2325	3949	1.69849	0.00702212
	3803140	waaP	kinase that phosphorylates core heptose of lipopolysaccharide	112	148	1.32143	0.00705926
712099	712780	seqA	regulatory protein for replication initiation	503	602	1.19682	0.00720337
2444406		mepA	murein DD-endopeptidase	102	136	1.33333	0.00733619
3344483	3345127	ptsN	sugar-specific enzyme IIA component of PTS	296	325	1.09797	0.00750043
3442747	3442565	rpmD	50S ribosomal subunit protein L30	9019	11069	1.2273	0.0075612
4040365	4041424	rdoA	Thr/Ser kinase implicated in Cpx stress response	145	118	0.813793	0.00769836
4113603	4112592	glpX	fructose 1,6-bisphosphatase II	95	63	0.663158	0.00772377
	3275843	yhaV	toxin of the SohB(PrlF)-YhaV toxin-antitoxin system	88	94	1.06818	0.00774935
3440620	3440494	-	-	10526	12873	1.22297	0.00782024
3268614	3268238	rnpB	-	44026	63150	1.43438	0.00790807
1485259	1486059	ydcF	conserved SAM-binding protein, DUF218 family	41	44	1.07317	0.00804258
	3341965	lptA	periplasmic LPS-binding protein	429	549	1.27972	0.00805127
1386842	1386245	tpx	lipid hydroperoxide peroxidase	1402	1038	0.740371	0.00847619
1957290	1956502	cutC	copper homeostasis protein	44	48	1.09091	0.00847619
3483840	3483425	yhfA	conserved protein, OsmC family	66	38	0.575758	0.00852898
3920872	3920075	atpI	ATP synthase, membrane-bound accessory factor	951	1067	1.12198	0.00863278
4110990	4111289	yiiS	conserved protein, UPF0381 family	47	34	0.723404	0.00863605
2424816	2423940	hisJ	histidine/lysine/arginine/ornithine transporter subunit	73	44	0.60274	0.00878573
2969610	2970659	tas	putative oxidoreductase, NADP(H)-dependent aldo-keto reductase; suppresses tyrosine requirement of tyrA14 O6 strain	104	75	0.721154	0.00900158
3052862		pepP	proline aminopeptidase P II	246	275	1.11789	0.00946738
1108247	1106958	opgC	membrane protein required for succinylation of osmoregulated periplasmic glucans (OPGs)	54	63	1.16667	0.00947564
218775	217042	proS	prolyl-tRNA synthetase	624	846	1.35577	0.00991316
162105	164535	hrpB	putative ATP-dependent helicase	37	49	1.32432	0.0101136
2434671		usg	putative semialdehyde dehydrogenase	63	74	1.1746	0.0101466
1848884	1849910	ansA	cytoplasmic L-asparaginase I	142	153	1.07746	0.0103517
3180524	3181349	zupT	zinc transporter	42	46	1.09524	0.0105666
3514030	3513082	dam	DNA adenine methyltransferase	217	296	1.36406	0.0105686
2738095	2736912	tyrA	fused chorismate mutase T/prephenate dehydrogenase	56	66	1.17857	0.0107107
2661345	2660249	trmJ	tRNA mC32,mU32 2'-O-methyltransferase, SAM-dependent	229	296	1.29258	0.010919
695839	695765	glnV	Gln tRNA	4654	5154	1.10743	0.0109703
3447912	3447200	rpsC	30S ribosomal subunit protein S3	11229	14455	1.28729	0.0109703
	745122	ybgL	conserved protein, UPF0271 family	41	44	1.07317	0.0110906
2940589	2939672	gcvA	DNA-binding transcriptional dual regulator	52	58	1.11538	0.0111709
3331531	3331142	rplU	50S ribosomal subunit protein L21	8750	6502	0.743086	0.0112271
	2808742	ygaH	putative L-valine exporter, norvaline resistance	113	120	1.06195	0.0113245
1331870	1332862	cysB	DNA-binding transcriptional dual regulator, O-acetyl-L-serine-binding	129	141	1.09302	0.0117382
3111564	3110964	yghG	pilotin, required for secretin (GspDbeta) OM localization; part of defective Gsp-beta operon; verified lipoprotein	128	77	0.601562	0.0117434
4195739	4196812	hemE	uroporphyrinogen decarboxylase	115	127	1.10435	0.0118594
3694481		bcsE	cellulose production protein	61	42	0.688525	0.0123625
1297455	1294571	adhE	fused acetaldehyde-CoA dehydrogenase/iron-dependent alcohol dehydrogenase/pyruvate-formate lyase deactivase	252	177	0.702381	0.0128261
	709398	fur	DNA-binding transcriptional dual regulator of siderophore biosynthesis and transport	1018	1375	1.35069	0.0130582
4194798	4195738	nudC	NADH pyrophosphatase	60	66	1.1	0.0130582
1946656	1946204	nudB	dihydroneopterin triphosphate pyrophosphatase	359	434	1.20891	0.0139746
3883097	3884745	yidC	membrane protein insertase	1336	1897	1.41991	0.0140026
	91412	ftsL	membrane bound cell division protein at septum containing leucine zipper motif	209	264	1.26316	0.014059
1726269	1727110	rnt	ribonuclease T (RNase T)	105	128	1.21905	0.0140791
3791706	3790792	yibB	conserved protein, pfam09612 family	143	157	1.0979	0.0140791
4445915	4446273	ytfP	GGCT-like protein	416	442	1.0625	0.0140826
2314183	2314960	rcsB	DNA-binding response regulator in two-component regulatory system with RcsC and YojN	386	478	1.23834	0.0141313
3244674	3245450	exuR	DNA-binding transcriptional repressor	121	155	1.28099	0.0141439
3070644	3069384	pgk	phosphoglycerate kinase	470	311	0.661702	0.0142486
892180	892670	ybjN	negative regulator of motility; multicopy suppressor of coaA(Ts)	154	110	0.714286	0.014368
	3092190	yqgF	putative Holliday junction resolvase	161	194	1.20497	0.0143893
852406		mntR	DNA-binding transcriptional regulator of mntH	58	59	1.01724	0.0144942
2657495	2656958	hscB	DnaJ-like molecular chaperone specific for IscU	407	558	1.37101	0.0145649
1924144	1924822	exoX	exodeoxyribonuclease 10; DNA exonuclease X	43	45	1.04651	0.0146706
3208565	3207316	tsaD	tRNA(ANN) t(6)A37 threonylcarbamoyladenosine modification protein; glycation binding protein	86	113	1.31395	0.0147733
	1763246	ydiI	acyl-CoA esterase	41	45	1.09756	0.0148423
3538122	3538413	feoA	ferrous iron transporter, protein A	252	158	0.626984	0.0149623
3450314		rplD	50S ribosomal subunit protein L4	7874	10892	1.38329	0.0153482
3798988	3798242	waaY	lipopolysaccharide core biosynthesis protein	114	146	1.2807	0.0154597
3338206	3337278	mlaF	ABC transporter maintaining OM lipid asymmetry, ATP-binding protein	189	211	1.1164	0.0159485
4465572	4468631	mgtA	magnesium transporter	70	97	1.38571	0.0160312
432226	432678	nrdR	hypothetical protein	140	162	1.15714	0.0161645
452769	451260	ampG	muropeptide transporter	151	200	1.3245	0.0164949
4178949	4183300	rpoB	RNA polymerase, beta subunit	967	1482	1.53257	0.0166871
460974	463046	ppiD	periplasmic folding chaperone, has an inactive PPIase domain	320	210	0.65625	0.016807
3112374	3111565	pppA	bifunctional prepilin leader peptidase/ methylase	73	46	0.630137	0.0168469
1957870	1957291	yecM	putative metal-binding enzyme	55	59	1.07273	0.0170065
637905	637047	dsbG	thiol:disulfide interchange protein, periplasmic	61	65	1.06557	0.0174216
3812504	3813279	slmA	DNA-binding anti-FtsZ division inhibitor	238	251	1.05462	0.0175373
490601	491187	apt	adenine phosphoribosyltransferase	634	691	1.08991	0.017545
1029192	1027961	rlmI	23S rRNA m(5)C1962 methyltransferase, SAM-dependent	141	177	1.25532	0.0176933
1921731	1921348	yebY	hypothetical protein	246	320	1.30081	0.0177998
3276688	3275740	agaR	DNA-binding transcriptional repressor of the aga regulon	71	80	1.12676	0.0179644
3472987	3472575	tusB	protein required for 2-thiolation step of mnm(5)-s(2)U34-tRNA synthesis	175	103	0.588571	0.0187419
3964316	3965699	rho	transcription termination factor	3080	4723	1.53344	0.0187419
4577360		mcrB	5-methylcytosine-specific restriction enzyme McrBC, subunit McrB	109	119	1.09174	0.0188179
882014	881195	deoR	DNA-binding transcriptional repressor	90	108	1.2	0.0193065
1626301	1627121	ydfH	putative DNA-binding transcriptional regulator	81	90	1.11111	0.0195619
1189838		phoP	DNA-binding response regulator in two-component regulatory system with PhoQ	134	174	1.29851	0.0195723
175026	176584	clcA	H(+)/Cl(-) exchange transporter	46	53	1.15217	0.0196214
1675982	1674394	pntA	pyridine nucleotide transhydrogenase, alpha subunit	128	89	0.695312	0.0196504
3336487	3335914	mlaD	ABC transporter maintaining OM lipid asymmetry, anchored periplasmic binding protein	241	254	1.05394	0.0201655
1494878	1496535	opgD	osmoregulated periplasmic glucan (OPG) biosynthesis periplasmic protein	59	41	0.694915	0.020254
775072	775564	tolR	membrane spanning protein in TolA-TolQ-TolR complex	105	110	1.04762	0.0202668
214125		yaeP	hypothetical protein	122	121	0.991803	0.0206447
2498391	2499143	ypdB	putative response regulator in two-component system with YpdA	45	47	1.04444	0.0209523
3644314	3646131	gor	glutathione oxidoreductase	116	132	1.13793	0.0209866
3783039	3782573	yibN	putative rhodanese-related sulfurtransferase	387	476	1.22997	0.0211209
3341966	3342738	lptB	lipopolysaccharide export ABC transporter ATP-binding protein of the LptBFGC export complex	244	319	1.30738	0.0211662
4401323	4402363	hflC	modulator for HflB protease specific for phage lambda cII repressor	690	530	0.768116	0.02182
877258	875918	rimO	ribosomal protein S12 methylthiotransferase; radical SAM superfamily	148	202	1.36486	0.0219131
3348514		elbB	isoprenoid biosynthesis protein with amidotransferase-like domain	69	38	0.550725	0.0221826
4158813	4157061	sthA	pyridine nucleotide transhydrogenase, soluble	294	223	0.758503	0.0222566
4584972	4585990	mrr	methylated adenine and cytosine restriction protein	47	48	1.02128	0.0228079
700825	699550	nagC	DNA-binding transcriptional dual regulator, repressor of N-acetylglucosamine	119	126	1.05882	0.0231607
3538419		feoB	fused ferrous iron transporter, protein B: GTP-binding protein/membrane protein	117	93	0.794872	0.0233893
2589626	2590756	dapE	N-succinyl-diaminopimelate deacylase	142	166	1.16901	0.0235804
2855113	2857743	mutS	methyl-directed mismatch repair protein	67	86	1.28358	0.0235965
1174650		lolC	lipoprotein-releasing system transmembrane protein	106	113	1.06604	0.0238908
196535	197898	rseP	inner membrane zinc RIP metalloprotease; RpoE activator, by degrading RseA; cleaved signal peptide endoprotease	277	302	1.09025	0.0241256
193435	194783	dxr	1-deoxy-D-xylulose 5-phosphate reductoisomerase	51	58	1.13725	0.0242755
3041645	3041334	yqfB	conserved protein, UPF0267 family	95	97	1.02105	0.0251264
3437152	3436727	zntR	DNA-binding transcriptional activator in response to Zn(II)	45	49	1.08889	0.0258572
793867	793076	modE	DNA-binding transcriptional repressor for the molybdenum transport operon modABC	55	56	1.01818	0.0262605
4198266	4198303	-	-	2497	1737	0.695635	0.026282
2077385	2076944	yeeX	conserved protein, UPF0265 family	561	746	1.32977	0.0265547
2337589	2338346	ubiG	bifunctional 3-demethylubiquinone-9 3-methyltransferase/ 2-octaprenyl-6-hydroxy phenol methylase	99	72	0.727273	0.0266619
2109043		rfbA	glucose-1-phosphate thymidylyltransferase	326	282	0.865031	0.027061
	3510502	trpS	tryptophanyl-tRNA synthetase	232	156	0.672414	0.0273552
775565	776884	tolA	membrane anchored protein in TolA-TolQ-TolR complex	97	105	1.08247	0.0277341
2796526	2795921	stpA	DNA binding protein, nucleoid-associated	628	453	0.721338	0.0277341
1792195		btuE	glutathione peroxidase	47	46	0.978723	0.0279601
2936909	2937337	fucU	L-fucose mutarotase	47	30	0.638298	0.028037
834444	835447	ybiB	putative family 3 glycosyltransferase	47	50	1.06383	0.0281364
		menC	O-succinylbenzoyl-CoA synthase	97	123	1.26804	0.028493
3376715	3376245	rplM	50S ribosomal subunit protein L13	13790	17500	1.26904	0.0285563
3445460	3444921	rplE	50S ribosomal subunit protein L5	11462	14429	1.25886	0.0286293
90094		rsmH	16S rRNA m(4)C1402 methyltransferase, SAM-dependent	289	339	1.17301	0.0291921
2088020	2088140	hisL	his operon leader peptide	151	95	0.629139	0.0291921
3100875		trmI	tRNA m(7)G46 methyltransferase, SAM-dependent	289	392	1.3564	0.0293438
255749	254177	pepD	aminoacyl-histidine dipeptidase (peptidase D)	427	291	0.681499	0.0293554
1800733	1798666	thrS	threonyl-tRNA synthetase	1055	1384	1.31185	0.0294123
1888595	1887975	yeaY	lipoprotein, RpoE-regulated, fucntion unknown	110	124	1.12727	0.0298087
296320	294920	intF	CP4-6 prophage; predicted phage integrase	81	92	1.1358	0.0299148
3559491	3558629	glpG	rhomboid intramembrane serine protease	158	166	1.05063	0.0307664
51222	50293	apaH	diadenosine tetraphosphatase	77	88	1.14286	0.0314577
3422327	3422694	-	antisense: rrlD	305	247	0.809836	0.0314577
2816157	2816081	argZ	Arg tRNA	2370	3097	1.30675	0.0319528
2928972	2929833	ygdG	Ssb-binding protein, misidentified as ExoIX	79	87	1.10127	0.0320955
326471	324741	betA	choline dehydrogenase, a flavoprotein	55	70	1.27273	0.0324223
	970842	kdsB	3-deoxy-manno-octulosonate cytidylyltransferase	122	157	1.28689	0.0334935
778256	778813	pal	peptidoglycan-associated outer membrane lipoprotein	1516	2045	1.34894	0.0343212
2529255	2528249	zipA	FtsZ stabilizer	418	489	1.16986	0.0346199
	157253	folK	2-amino-4-hydroxy-6-hydroxymethyldihyropteridine pyrophosphokinase	120	132	1.1	0.0349186
1820482	1821309	nadE	NAD synthetase, NH3/glutamine-dependent	127	99	0.779528	0.0353368
3390314	3388336	tldD	putative peptidase	177	132	0.745763	0.0356197
2056126	2056051	asnW	Asn tRNA	236	256	1.08475	0.0359584
2140239	2139637	dcd	2'-deoxycytidine 5'-triphosphate deaminase	168	207	1.23214	0.0367613
1310943	1310271	yciB	putative inner membrane protein	130	154	1.18462	0.0382612
4084034	4084872	fdhD	formate dehydrogenase formation protein	50	50	1	0.0383257
3472199	3471564	rpsG	30S ribosomal subunit protein S7	11831	10374	0.876849	0.0384743
1006823	1005714	ycbX	putative 2Fe-2S cluster-containing protein; 6-N-hydroxylaminopurine resistance protein	60	42	0.7	0.0385611
4361367	4360683	yjdC	putative transcriptional regulator	59	36	0.610169	0.0389336
3378178	3378611	yhcB	hypothetical protein	341	351	1.02933	0.0391333
3246966	3247396	yqjC	hypothetical protein	281	214	0.761566	0.0400211
2809348	2810621	emrA	multidrug efflux system	95	108	1.13684	0.0407167
3173446	3171330	parE	DNA topoisomerase IV, subunit B	222	264	1.18919	0.0407167
3906571	3905616	pstB	phosphate transporter subunit	95	115	1.21053	0.0409751
103155		ftsQ	divisome assembly protein, membrane anchored protein involved in growth of wall at septum	203	243	1.19704	0.0411936
3999239	4000591	corA	magnesium/nickel/cobalt transporter	292	337	1.15411	0.0416296
136917	136465	yacC	conserved protein, PulS_OutS family	107	109	1.01869	0.0422773
4250529	4251038	ubiC	chorismate--pyruvate lyase	144	106	0.736111	0.0422773
2748839	2749731	nadK	NAD kinase	46	46	1	0.0426374
3175952	3177618	tolC	transport channel	619	827	1.33603	0.0435336
3425394	3425491	-	antisense: rrsD	262	253	0.965649	0.0435688
1914152	1913559	msrC	free methionine-(R)-sulfoxide reductase	249	210	0.843373	0.0436137
	1163307	thiK	thiamin kinase	60	65	1.08333	0.0436684
3376244	3375793	rpsI	30S ribosomal subunit protein S9	11486	15853	1.3802	0.044446
4107953	4108723	cdh	CDP-diacylglycerol phosphotidylhydrolase	70	76	1.08571	0.0445902
3399301	3398066	mreB	cell wall structural complex MreBCD, actin-like component MreB	578	729	1.26125	0.0449693
3194775	3193263	hldE	fused heptose 7-phosphate kinase/heptose 1-phosphate adenyltransferase	104	110	1.05769	0.0456953
	1112751	opgH	membrane glycosyltransferase	176	225	1.27841	0.0460608
3066154	3065310	yggE	oxidative stress defense protein	128	91	0.710938	0.0460608
906056	904906	ybjS	putative NAD(P)H-binding oxidoreductase with NAD(P)-binding Rossmann-fold domain	78	97	1.24359	0.0464787
	97086	mraY	phospho-N-acetylmuramoyl-pentapeptide transferase	122	126	1.03279	0.0468741
1017678	1018168	matP	Ter macrodomain organizer matS-binding protein	61	59	0.967213	0.0469776
4103931		cpxR	DNA-binding response regulator in two-component regulatory system with CpxA	203	208	1.02463	0.04732
1488926	1489593	cybB	cytochrome b561	129	149	1.15504	0.0475956
125695	127587	aceF	pyruvate dehydrogenase, dihydrolipoyltransacetylase component E2	3105	2852	0.918519	0.0490512
2220011	2217714	bglX	beta-D-glucoside glucohydrolase, periplasmic	47	38	0.808511	0.0492933
	4078084	fdhE	formate dehydrogenase formation protein	525	372	0.708571	0.0495427
	3248399	yqjK	hypothetical protein	140	138	0.985714	0.0495901
3192887	3192745	sibD	-	488	567	1.16189	0.0498133
4263805	4264884	alr	alanine racemase 1, PLP-binding, biosynthetic	97	114	1.17526	0.0500777
2374855		menB	dihydroxynaphthoic acid synthetase	127	146	1.14961	0.0505844
3576749	3575715	gntR	DNA-binding transcriptional repressor	136	140	1.02941	0.0505844
3977977	3978725	wecG	UDP-N-acetyl-D-mannosaminuronic acid transferase	81	88	1.08642	0.0506493
4177607	4177901	-	-	9210	13989	1.51889	0.0510666
3916288	3915409	atpG	F1 sector of membrane-bound ATP synthase, gamma subunit	2440	3175	1.30123	0.0529488
1635822	1635526	gnsB	Qin prophage; multicopy suppressor of secG(Cs) and fabA6(Ts)	885	709	0.80113	0.0534497
1958086	1959841	argS	arginyl-tRNA synthetase	251	307	1.22311	0.0536919
1338152	1338575	yciS	DUF1049 family inner membrane protein, function unknown	188	204	1.08511	0.0541023
	1350660	sapD	antimicrobial peptide transport ABC system ATP-binding protein	96	120	1.25	0.0551456
1127028	1128661	murJ	putative peptidoglycan lipid II flippase required for murein synthesis	50	60	1.2	0.0558104
	4101567	cpxA	sensory histidine kinase in two-component regulatory system with CpxR	117	131	1.11966	0.0564245
1267353	1268545	kdsA	3-deoxy-D-manno-octulosonate 8-phosphate synthase	336	302	0.89881	0.0568057
159126		pcnB	poly(A) polymerase	376	482	1.28191	0.0569969
3476519	3475903	slyD	FKBP-type peptidyl prolyl cis-trans isomerase (rotamase)	1387	1847	1.33165	0.0569969
3247397	3247704	yqjD	membrane-anchored ribosome-binding protein	216	151	0.699074	0.0576287
4019968	4020237	tatA	TatABCE protein translocation system subunit	591	649	1.09814	0.0588112
1830452	1831276	xthA	exonuclease III	139	117	0.841727	0.0596208
208609	209603	accA	acetyl-CoA carboxylase, carboxytransferase, alpha subunit	630	786	1.24762	0.0601686
2288504	2289342	narP	DNA-binding response regulator in two-component regulatory system with NarQ or NarX	62	61	0.983871	0.0607374
2945519	2945595	metW	Met tRNA	5524	6495	1.17578	0.060935
		recB	exonuclease V (RecBCD complex), beta subunit	47	55	1.17021	0.0618886
149601	148796	panB	3-methyl-2-oxobutanoate hydroxymethyltransferase	223	275	1.23318	0.0622889
3980398	3980474	argX	Arg tRNA	1133	1434	1.26567	0.063364
2053085	2054539	amn	AMP nucleosidase	70	54	0.771429	0.0634642
4395426		mutL	methyl-directed mismatch repair protein	103	134	1.30097	0.0637979
3084381	3083942	yqgB	hypothetical protein	280	280	1	0.0647252
3600770		ftsE	putative transporter subunit: ATP-binding component of ABC superfamily	101	114	1.12871	0.0663055
1148951	1149880	fabD	malonyl-CoA-[acyl-carrier-protein] transacylase	763	958	1.25557	0.0663686
3309738	3309306	rpsO	30S ribosomal subunit protein S15	9242	13121	1.41971	0.066838
2707458		rseA	anti-sigma factor	258	298	1.15504	0.0676605
		rseB	anti-sigma E factor, binds RseA	182	219	1.2033	0.0681894
2596887	2595842	bamC	lipoprotein required for OM biogenesis, in BamABCDE complex	320	337	1.05313	0.0683619
671409		lptE	LPS assembly OM complex LptDE, lipoprotein component	345	452	1.31014	0.0708745
3275024		prlF	antitoxin of the SohA(PrlF)-YhaV toxin-antitoxin system	79	74	0.936709	0.0709128
4426952	4427578	fklB	FKBP-type peptidyl-prolyl cis-trans isomerase (rotamase)	406	491	1.20936	0.0714083
3472574	3472200	rpsL	30S ribosomal subunit protein S12	8739	7976	0.91269	0.0720219
3524369	3526690	yrfF	inner membrane protein	71	57	0.802817	0.0720219
4173853	4175153	tufB	protein chain elongation factor EF-Tu (duplicate of tufA)	11491	13677	1.19024	0.0722189
212267	213629	tilS	tRNA(Ile)-lysidine synthetase	48	51	1.0625	0.0724612
	2346798	yfaE	ferredoxin involved with ribonucleotide reductase diferric-tyrosyl radical (Y*) cofactor maintenance	275	313	1.13818	0.0732886
936516	937216	lolA	lipoprotein chaperone	128	154	1.20312	0.0733887
1894849	1896392	sdaA	L-serine deaminase I	166	116	0.698795	0.0733977
3635433	3634185	yhiN	putative oxidoreductase with FAD/NAD(P)-binding domain	44	48	1.09091	0.0746659
2945629	2945705	metV	Met tRNA	915	1045	1.14208	0.075227
1807402	1808169	yniC	2-deoxyglucose-6-P phosphatase	88	94	1.06818	0.0766095
3638027	3638587	uspA	universal stress global response regulator	635	564	0.888189	0.0767151
1147982	1148950	fabH	3-oxoacyl-[acyl-carrier-protein] synthase III	461	561	1.21692	0.0767255
		mukE	Chromosome condensin MukBEF, MukE localization factor	178	155	0.870787	0.0767499
	4574933	mcrC	5-methylcytosine-specific restriction enzyme McrBC, subunit McrC	55	59	1.07273	0.0767838
1948856		yecD	isochorismatase family protein	61	61	1	0.0771538
2751505	2752003	bamE	lipoprotein component of BamABCDE OM biogenesis complex	567	732	1.29101	0.0775125
4424131	4424968	rplI	50S ribosomal subunit protein L9	7250	11587	1.59821	0.0776941
109	267	thrL	thr operon leader peptide	472	304	0.644068	0.0790035
234860	233956	gloB	hydroxyacylglutathione hydrolase	91	102	1.12088	0.0797774
		lolD	outer membrane-specific lipoprotein transporter subunit	82	87	1.06098	0.0801356
22391		ileS	isoleucyl-tRNA synthetase	259	220	0.849421	0.0805552
	891159	nfsA	nitroreductase A, NADPH-dependent, FMN-dependent	100	75	0.75	0.0805552
454182	454276	-	-	791	929	1.17446	0.081954
3079935	3080705	loiP	Phe-Phe periplasmic metalloprotease, OM lipoprotein; low salt-inducible; heat shock protein that binds Era	61	35	0.57377	0.0836506
4032631	4033546	hemG	protoporphyrin oxidase, flavoprotein	99	106	1.07071	0.0838293
1930816	1930136	eda	multifunctional 2-keto-3-deoxygluconate 6-phosphate aldolase and 2-keto-4-hydroxyglutarate aldolase and oxaloacetate decarboxylase	184	158	0.858696	0.0840405
4455982	4457425	pmbA	putative peptidase required for the maturation and secretion of the antibiotic peptide MccB17	80	67	0.8375	0.0840405
3428860		aroE	dehydroshikimate reductase, NAD(P)-binding	128	106	0.828125	0.0843155
3439702	3439077	rpsD	30S ribosomal subunit protein S4	9280	11286	1.21616	0.0852846
3948467	3949349	ilvX	hypothetical protein	107	67	0.626168	0.085734
4198577	4199409	yjaH	hypothetical protein	171	148	0.865497	0.0865424
260727	262059	proA	gamma-glutamylphosphate reductase	165	116	0.70303	0.0866078
1696064	1695287	hdhA	7-alpha-hydroxysteroid dehydrogenase, NAD-dependent	54	52	0.962963	0.0878561
902228	901474	artI	arginine transporter subunit	125	91	0.728	0.0882181
865587		moeA	molybdopterin molybdenumtransferase; molybdopterin biosynthesis protein	72	91	1.26389	0.0882244
2445495	2444407	aroC	chorismate synthase	167	206	1.23353	0.0882244
3782572	3782509	-	-	509	502	0.986248	0.0889648
3440787	3440621	rpmJ	50S ribosomal subunit protein L36	9511	12088	1.27095	0.0893281
4552533	4553372	uxuR	DNA-binding transcriptional repressor	54	52	0.962963	0.0926623
	4514786	fecR	KpLE2 phage-like element; transmembrane signal transducer for ferric citrate transport	50	31	0.62	0.0930121
1120727	1120456	dinI	DNA damage-inducible protein I	97	93	0.958763	0.0934434
245805	244787	yafK	hypothetical protein	221	243	1.09955	0.0937552
3559846	3559506	glpE	thiosulfate:cyanide sulfurtransferase (rhodanese)	130	124	0.953846	0.0948983
1260150	1258340	dauA	C4-dicarboxylic acid transporter	61	72	1.18033	0.0954835
784840	786014	aroG	3-deoxy-D-arabino-heptulosonate-7-phosphate synthase, phenylalanine repressible	109	120	1.10092	0.0955775
2342810	2345172	nrdA	ribonucleoside-diphosphate reductase 1, alpha subunit	278	340	1.22302	0.0967902
2997913	2997117	ygeR	putative lipoprotein involved in septation	44	44	1	0.0985522
2963183	2962362	thyA	thymidylate synthetase	221	167	0.755656	0.0996133
4423537	4423861	priB	primosomal protein N	9803	15210	1.55157	0.0999052
3057347	3056562	rpiA	ribose 5-phosphate isomerase, constitutive	349	251	0.719198	0.103457
1732459	1733274	ydhO	putative peptidase, C40 clan	66	44	0.666667	0.104624
3202716	3203354	plsY	putative glycerol-3-phosphate acyltransferase	56	55	0.982143	0.106055
712781	714443	pgm	phosphoglucomutase	335	417	1.24478	0.106116
4477560	4477057	yjgM	putative acetyltransferase	70	69	0.985714	0.106285
189712	189847	tff	-	9827	8700	0.885316	0.106454
3448255	3447914	rplV	50S ribosomal subunit protein L22	15264	19282	1.26323	0.106509
2763381		yfjL	CP4-57 prophage; putative protein	42	45	1.07143	0.109568
2966456	2964210	ptsP	fused PTS enzyme: PEP-protein phosphotransferase (enzyme I)/GAF domain containing protein	60	61	1.01667	0.110028
405555	406167	aroL	shikimate kinase II	160	195	1.21875	0.111474
	3532538	envZ	sensory histidine kinase in two-component regulatory system with OmpR	77	65	0.844156	0.113102
3423331	3423574	-	antisense: rrlD	317	234	0.73817	0.113866
3759277		selA	selenocysteine synthase	56	66	1.17857	0.114478
4363379		cutA	divalent-cation tolerance protein, copper sensitivity	75	47	0.626667	0.116981
4423862	4424130	rpsR	30S ribosomal subunit protein S18	12987	19674	1.5149	0.118812
2301923	2303051	eco	ecotin, a serine protease inhibitor	231	256	1.10823	0.119348
1234161	1234899	fadR	DNA-binding transcriptional dual regulator of fatty acid metabolism	109	128	1.17431	0.120217
	2442199	epmC	Elongation Factor P Lys34 hydroxylase	107	112	1.04673	0.12077
982873	983698	ycbL	putative metal-binding enzyme	201	178	0.885572	0.120777
2720749	2722104	pssA	phosphatidylserine synthase (CDP-diacylglycerol-serine O-phosphatidyltransferase)	315	356	1.13016	0.120839
4440311		tamA	translocation and assembly module for autotransporter export, outer membrane subunit	41	46	1.12195	0.122271
	3541002	feoC	putative DNA-binding transcriptional regulator	139	136	0.978417	0.125906
2726547	2726583	-	antisense: rrlG	269	199	0.739777	0.126217
674072	671410	leuS	leucyl-tRNA synthetase	379	482	1.27177	0.128436
2615600	2615967	yfgD	putative oxidoreductase	184	140	0.76087	0.129582
4047922	4048030	spf	-	61	62	1.01639	0.129582
984937	983645	aspC	aspartate aminotransferase, PLP-dependent	148	112	0.756757	0.129893
3438021	3437609	rplQ	50S ribosomal subunit protein L17	6905	9872	1.42969	0.129971
3851432	3851683	tisB	toxic membrane persister formation peptide, LexA-regulated	110	118	1.07273	0.129971
106474	106556	-	-	719	497	0.691238	0.130077
1910791	1909696	htpX	putative endopeptidase	251	180	0.717131	0.13214
2446462	2445496	prmB	N5-glutamine methyltransferase	196	238	1.21429	0.132526
1945402	1944807	ruvC	component of RuvABC resolvasome, endonuclease	403	517	1.28288	0.132855
958035	959341	aroA	5-enolpyruvylshikimate-3-phosphate synthetase	64	47	0.734375	0.133108
3210975	3212971	rpoD	RNA polymerase, sigma 70 (sigma D) factor	836	922	1.10287	0.13421
3944895	3944971	aspT	Asp tRNA	614	380	0.618893	0.134303
3513081		rpe	D-ribulose-5-phosphate 3-epimerase	232	240	1.03448	0.136531
4008223	4009040	yigL	putative hydrolase	74	77	1.04054	0.138428
		rfbC	dTDP-4-deoxyrhamnose-3,5-epimerase	214	189	0.883178	0.138621
2822496	2821792	pncC	NMN amidohydrolase	58	53	0.913793	0.138621
	2083702	plaP	putrescine importer, low affinity	662	849	1.28248	0.138773
3542904	3543645	gntX	protein required for the utilization of DNA as a carbon source	94	98	1.04255	0.139183
4272102	4272761	ssb	single-stranded DNA-binding protein	339	407	1.20059	0.141567
	3598960	ftsX	putative transporter subunit: membrane component of ABC superfamily	76	90	1.18421	0.141803
4231764	4233600	pgi	glucosephosphate isomerase	454	559	1.23128	0.142194
2911673	2909439	relA	(p)ppGpp synthetase I/GTP pyrophosphokinase	44	36	0.818182	0.142783
3715330	3716332	ghrB	glyoxylate/hydroxypyruvate reductase B	89	65	0.730337	0.143495
3892675	3893241	chrR	chromate reductase, Class I, flavoprotein	72	68	0.944444	0.144893
1338576	1339751	yciM	TPR-repeats-containing protein	88	103	1.17045	0.145317
195670	196534	cdsA	CDP-diglyceride synthase	150	153	1.02	0.148074
773975		ybgC	acyl-CoA thioesterase, involved in phospholipid metabolism	154	160	1.03896	0.150464
224791	224694	-	antisense: rrsH	527	354	0.671727	0.15165
		truD	tRNA(Glu) pseudouridine(13) synthase	174	209	1.20115	0.151873
2726412	2726432	-	antisense: rrlG	292	190	0.650685	0.152942
789205		galK	galactokinase	74	54	0.72973	0.153183
222651		metN	DL-methionine transporter subunit	120	107	0.891667	0.15385
3245613	3246457	yqjA	required, with yghB, for membrane integrity; inner membrane protein	85	89	1.04706	0.154045
1844988	1842996	topB	DNA topoisomerase III	98	122	1.2449	0.154125
2618202	2616799	uraA	uracil permease	53	57	1.07547	0.155782
2410621	2410117	yfbU	conserved protein, UPF0304 family	144	110	0.763889	0.157505
499344	500664	gsk	inosine/guanosine kinase	136	158	1.16176	0.16196
2727747	2727880	-	antisense: rrsG	251	242	0.964143	0.163458
4516258		fecI	KpLE2 phage-like element; RNA polymerase, sigma 19 factor	90	56	0.622222	0.163458
1948637	1946664	aspS	aspartyl-tRNA synthetase	326	395	1.21166	0.163747
3382683	3383262	argR	DNA-binding transcriptional dual regulator, L-arginine-binding	274	279	1.01825	0.164432
4022905	4024549	ubiD	3-octaprenyl-4-hydroxybenzoate decarboxylase	179	163	0.910615	0.164432
4251039	4251995	ubiA	p-hydroxybenzoate octaprenyltransferase	100	74	0.74	0.164432
	1274230	narL	DNA-binding response regulator in two-component regulatory system with NarX (or NarQ)	116	131	1.12931	0.167579
236002	235512	rnhA	ribonuclease HI, degrades RNA of DNA-RNA hybrids	77	74	0.961039	0.167978
816179	817256	moaA	molybdopterin biosynthesis protein A	260	228	0.876923	0.168234
490106	490595	ybaN	inner membrane protein, DUF454 family	60	39	0.65	0.172839
	4445914	tamB	translocation and assembly module for autotransporter export, inner membrane subunit	46	53	1.15217	0.173722
1590466		hipB	antitoxin of HipAB toxin-antitoxin system	45	44	0.977778	0.176131
456555	456649	-	-	1086	930	0.856354	0.176355
2724497	2725144	-	antisense: rrlG	383	318	0.830287	0.176699
3963691	3964308	trxA	thioredoxin 1	1707	2071	1.21324	0.179971
	3174880	yqiB	DUF1249 protein YqiB	121	127	1.04959	0.180014
4370805	4371470	yjeI	hypothetical protein	133	131	0.984962	0.181411
1820280	1819920	osmE	DNA-binding transcriptional activator	60	59	0.983333	0.182821
4631761	4632511	ytjC	phosphatase	148	117	0.790541	0.183027
663186	661927	dacA	D-alanyl-D-alanine carboxypeptidase (penicillin-binding protein 5)	347	373	1.07493	0.184446
2816296	2816220	argY	Arg tRNA	2643	3308	1.25161	0.186117
	4172080	birA	bifunctional biotin-[acetylCoA carboxylase] holoenzyme synthetase/ DNA-binding transcriptional repressor, bio-5'-AMP-binding	57	59	1.03509	0.186153
742047	742793	ybgI	conserved metal-binding protein, NIF3 family	55	33	0.6	0.187504
434781		thiL	thiamin-monophosphate kinase	125	113	0.904	0.187574
	3482511	yheU	hypothetical protein	71	67	0.943662	0.187727
4476496	4477033	rraB	protein inhibitor of RNase E	416	466	1.12019	0.188133
3394280	3390480	yhdP	conserved membrane protein, predicted transporter	54	68	1.25926	0.188456
686976	686007	gltI	glutamate, aspartate binding protein, periplasmic; part of GltJKLI ABC transporter	100	76	0.76	0.188938
3595955	3596395	panM	PanD autocleavage accelerator, panothenate synthesis	68	62	0.911765	0.188938
231122	231922	yafD	hypothetical protein	65	44	0.676923	0.189017
255939	256435	gpt	guanine-hypoxanthine phosphoribosyltransferase	423	521	1.23168	0.189688
2087152	2086283	yeeZ	putative epimerase, with NAD(P)-binding Rossmann-fold domain	69	72	1.04348	0.191253
243543	244326	gmhA	D-sedoheptulose 7-phosphate isomerase	238	234	0.983193	0.192141
3841987	3843753	ade	cryptic adenine deaminase	43	48	1.11628	0.192207
3572901	3571538	asd	aspartate-semialdehyde dehydrogenase, NAD(P)-binding	81	60	0.740741	0.194124
127588	129440	lpd	lipoamide dehydrogenase, E3 component is part of three enzyme complexes	2774	2653	0.956381	0.194203
		rpmC	50S ribosomal subunit protein L29	11432	14263	1.24764	0.194203
3219487	3220477	ebgR	DNA-binding transcriptional repressor	53	56	1.0566	0.194357
3037877	3038498	fldB	flavodoxin 2	146	164	1.12329	0.196285
4364836	4363431	dcuA	C4-dicarboxylate antiporter	381	281	0.737533	0.196389
1384744	1386285	tyrR	DNA-binding transcriptional dual regulator, tyrosine-binding	124	152	1.22581	0.199555
988314	986798	asnS	asparaginyl tRNA synthetase	781	662	0.847631	0.199871
146705	146211	panD	aspartate 1-decarboxylase	566	415	0.733216	0.203349
1150762	1151074	acpP	acyl carrier protein (ACP)	11326	15895	1.40341	0.204834
1913558	1912845	proQ	RNA chaperone, probable regulator of ProP translation	1009	1195	1.18434	0.205158
1923132	1923396	holE	DNA polymerase III, theta subunit	58	55	0.948276	0.212725
2241768	2241006	folE	GTP cyclohydrolase I	190	172	0.905263	0.212885
		mukF	chromosome condensin MukBEF, kleisin-like subunit, binds calcium	94	85	0.904255	0.213048
3403929	3405291	accC	acetyl-CoA carboxylase, biotin carboxylase subunit	1502	1766	1.17577	0.218771
931597	932335	lrp	DNA-binding transcriptional dual regulator, leucine-binding	395	483	1.22278	0.218773
4254602	4251948	plsB	glycerol-3-phosphate O-acyltransferase	161	160	0.993789	0.219106
479282	479246	-	-	498	496	0.995984	0.219355
4056144	4054486	glnA	glutamine synthetase	331	248	0.749245	0.220647
4002201	4001298	rarD	putative chloramphenical resistance permease	41	38	0.926829	0.223313
3516521	3515420	aroB	3-dehydroquinate synthase	608	714	1.17434	0.224233
4472863	4473337	tabA	biofilm modulator regulated by toxins	66	45	0.681818	0.226333
4112495	4111641	fpr	ferredoxin-NADP reductase	63	61	0.968254	0.22965
3782508	3782214	grxC	glutaredoxin 3	396	338	0.853535	0.232409
190848	191708	tsf	protein chain elongation factor EF-Ts	3856	3766	0.97666	0.233041
855186	856878	ybiT	fused predicted transporter subunits of ABC superfamily: ATP-binding components	201	207	1.02985	0.233534
2723793	2722030	kgtP	alpha-ketoglutarate transporter	510	597	1.17059	0.236314
3474496		yheO	hypothetical protein	126	98	0.777778	0.239732
852220	851955	mntS	Mn(2)-response protein, MntR-repressed	51	50	0.980392	0.240004
2746796	2748082	yfjD	inner membrane protein, UPF0053 family	52	54	1.03846	0.248486
1733389	1734116	sodB	superoxide dismutase, Fe	696	701	1.00718	0.249329
1912840	1910792	prc	carboxy-terminal protease for penicillin-binding protein 3	227	271	1.19383	0.249912
2699751		pdxJ	pyridoxine 5'-phosphate synthase	123	149	1.21138	0.254322
925666	925195	infA	translation initiation factor IF-1	2075	2402	1.15759	0.254883
3150006	3149272	exbB	membrane spanning protein in TonB-ExbB-ExbD complex	438	402	0.917808	0.257281
2192322	2194361	metG	methionyl-tRNA synthetase	292	233	0.797945	0.260376
1108553		opgG	osmoregulated periplasmic glucan (OPG) biosynthesis periplasmic protein	285	314	1.10175	0.260456
	3472988	tusC	protein required for 2-thiolation step of mnm(5)-s(2)U34-tRNA synthesis	69	63	0.913043	0.260456
113279		coaE	dephospho-CoA kinase	108	111	1.02778	0.260723
1177816	1178785	nagK	N-acetyl-D-glucosamine kinase	85	95	1.11765	0.260881
3848749		uhpA	DNA-binding response regulator in two-component regulatory system wtih UhpB	103	76	0.737864	0.261711
3950488	3951500	ilvE	branched-chain amino-acid aminotransferase	53	55	1.03774	0.262865
3515419	3514037	damX	cell division protein that binds to the septal ring	604	726	1.20199	0.267531
485654	489136	mscK	mechanosensitive channel protein, intermediate conductance, K+ regulated	53	60	1.13208	0.272629
2627312	2627581	yfgG	hypothetical protein	152	134	0.881579	0.276309
		pdxA	4-hydroxy-L-threonine phosphate dehydrogenase, NAD-dependent	173	185	1.06936	0.279311
956841	957968	serC	3-phosphoserine/phosphohydroxythreonine aminotransferase	103	93	0.902913	0.281866
4020238	4020756	tatB	TatABCE protein translocation system subunit	411	508	1.23601	0.283471
121641	120058	aroP	aromatic amino acid transporter	44	44	1	0.284516
3176009		nudF	ADP-ribose pyrophosphatase	96	97	1.01042	0.287811
180884	182320	degP	serine endoprotease (protease Do), membrane-associated	109	107	0.981651	0.288202
2317898	2315049	rcsC	hybrid sensory kinase in two-component regulatory system with RcsB and YojN	42	38	0.904762	0.288963
418688	420199	brnQ	branched-chain amino acid transport system 2 carrier protein; LIV-II transport system for Ile, Leu, and Val	132	143	1.08333	0.291798
4268681	4269038	yjbR	hypothetical protein	50	48	0.96	0.293235
1990849	1990142	pgsA	phosphatidylglycerophosphate synthetase	77	70	0.909091	0.293535
2655105	2654768	fdx	[2Fe-2S] ferredoxin	607	740	1.21911	0.296544
1327147		yciK	putative oxoacyl-(acyl carrier protein) reductase, EmrKY-TolC system	52	48	0.923077	0.298333
3602284	3600771	ftsY	Signal Recognition Particle (SRP) receptor	114	120	1.05263	0.306959
1521089	1518987	yncD	putative iron outer membrane transporter	51	45	0.882353	0.309822
2964101	2963184	lgt	phosphatidylglycerol-prolipoprotein diacylglyceryl transferase	72	72	1	0.309822
4389627	4390382	orn	oligoribonuclease	103	106	1.02913	0.311844
3426040	3426076	-	antisense: rrsD	284	238	0.838028	0.312452
3382462	3381324	mdh	malate dehydrogenase, NAD(P)-binding	974	832	0.854209	0.316513
3423065	3423088	-	antisense: rrlD	217	206	0.949309	0.316513
2817240	2817199	-	-	1276	1313	1.029	0.317754
1739281	1740588	cfa	cyclopropane fatty acyl phospholipid synthase (unsaturated-phospholipid methyltransferase)	195	150	0.769231	0.318598
1439873	1439248	hslJ	heat-inducible lipoprotein involved in novobiocin resistance	100	62	0.62	0.327065
972756		smtA	putative S-adenosyl-L-methionine-dependent methyltransferase	139	155	1.11511	0.329313
506352	505736	ybaK	hypothetical protein	89	80	0.898876	0.329482
3089094	3089887	rsmE	16S rRNA m(3)U1498 methyltransferase, SAM-dependent	107	119	1.11215	0.330451
4018001	4018252	esrE	-	180	164	0.911111	0.330622
	3812502	dut	deoxyuridinetriphosphatase	367	377	1.02725	0.332094
3524171	3523398	nudE	adenosine nucleotide hydrolase; substrates include Ap3A, Ap2A, ADP-ribose, NADH	145	165	1.13793	0.333972
4131858	4134044	katG	catalase-peroxidase HPI, heme b-containing	107	88	0.82243	0.334622
4017647		yigP	conserved protein, SCP2 family	177	161	0.909605	0.335331
1741357	1740524	ribC	riboflavin synthase, alpha subunit	149	127	0.852349	0.339575
3314036	3311355	infB	fused protein chain initiation factor 2, IF2: membrane protein/conserved protein	805	952	1.18261	0.344821
1224607	1223772	minD	membrane ATPase of the MinC-MinD-MinE system	560	430	0.767857	0.351868
3334570	3333041	murA	UDP-N-acetylglucosamine 1-carboxyvinyltransferase	331	333	1.00604	0.354384
1680903	1682219	rstB	sensory histidine kinase in two-component regulatory system with RstA	54	55	1.01852	0.355469
2752786		ratA	toxic UPF0083 family protein inhibitor of 70S ribosome formation	175	201	1.14857	0.355469
2435873	2434672	pdxB	erythronate-4-phosphate dehydrogenase	99	108	1.09091	0.35934
3948322	3948445	ilvL	ilvG operon leader peptide	518	364	0.702703	0.36646
1225766	1226253	ycgJ	hypothetical protein	46	44	0.956522	0.367828
3253065	3253310	yhaL	hypothetical protein	66	67	1.01515	0.368659
3694322	3694005	yhjR	hypothetical protein	72	66	0.916667	0.369229
2412769	2414958	pta	phosphate acetyltransferase	953	1085	1.13851	0.371378
2745984	2746795	ypjD	putative inner membrane protein	83	82	0.987952	0.372589
	1051650	gnsA	multicopy suppressor of secG(Cs) and fabA6(Ts); predicted regulator of phosphatidylethanolamine synthesis	533	435	0.816135	0.372969
2417255	2416650	yfcD	putative NUDIX hydrolase	223	208	0.932735	0.377141
2163679	2165137	yegQ	putative peptidase	179	158	0.882682	0.384498
400147	399039	ddlA	D-alanine-D-alanine ligase A	179	211	1.17877	0.386652
2337442	2334757	gyrA	DNA gyrase (type II topoisomerase), subunit A	320	386	1.20625	0.395472
2280459	2280851	rplY	50S ribosomal subunit protein L25	5891	6303	1.06994	0.39639
2210218	2209735	yehS	conserved protein, DUF1456 family	137	110	0.80292	0.396667
1994856	1994120	sdiA	quorum-sensing transcriptional activator	80	80	1	0.397593
1908123	1907328	kdgR	DNA-binding transcriptional regulator f kdgK, kdgT, eda	118	98	0.830508	0.400459
259518	260724	proB	gamma-glutamate kinase	197	152	0.771574	0.401952
		gtrB	CPS-53 (KpLE1) prophage; bactoprenol glucosyl transferase	424	346	0.816038	0.4054
3603633	3603236	yhhM	conserved protein, DUF2500 family	53	37	0.698113	0.405464
2749734	2751478	recN	recombination and repair protein	43	44	1.02326	0.406541
4152890	4151719	argE	acetylornithine deacetylase	41	28	0.682927	0.40664
644226	643404	rna	ribonuclease I	102	115	1.12745	0.407185
2589217	2589625	yffB	putative reductase, function unknown, ArsC family; low abundance protein	219	237	1.08219	0.407185
1846032	1844989	selD	selenophosphate synthase	179	202	1.12849	0.40772
2654764	2654558	iscX	Iron binding protein associated with IscS; putative molecular adaptor of IscS function	489	578	1.182	0.412318
507442	508003	ybaQ	putative DNA-binding transcriptional regulator	95	84	0.884211	0.412392
2641150	2639853	rodZ	cytoskeletal protein required for MreB assembly	256	296	1.15625	0.414054
1846861	1848717	sppA	protease IV (signal peptide peptidase)	63	58	0.920635	0.414376
185947	185107	dapD	2,3,4,5-tetrahydropyridine-2-carboxylate N-succinyltransferase	507	401	0.790927	0.415207
1184833	1183681	potA	polyamine transporter subunit	209	254	1.21531	0.420694
790252	789206	galT	galactose-1-phosphate uridylyltransferase	56	42	0.75	0.420841
797654	796820	ybhA	pyridoxal phosphate (PLP) phosphatase	74	73	0.986486	0.421275
890136		ybjC	conserved protein, DUF1418 family	64	61	0.953125	0.423509
		wbbJ	putative lipopolysaccharide biosynthesis O-acetyl transferase	279	223	0.799283	0.423509
4402710	4404008	purA	adenylosuccinate synthetase	824	980	1.18932	0.42626
3874975	3874150	yidA	sugar phosphate phosphatase; substrates include erythrose 4-P and mannose 1-P phosphatase	110	89	0.809091	0.432333
2621064	2623132	ppk	polyphosphate kinase, component of RNA degradosome	80	79	0.9875	0.43741
3246458	3246904	mzrA	modulator of EnvZ/OmpR regulon	86	77	0.895349	0.43833
220025		rcsF	putative outer membrane protein, signal	226	186	0.823009	0.443108
3429984	3429438	yrdD	putative DNA topoisomerase	232	234	1.00862	0.443108
2247640	2246739	yeiE	putative DNA-binding transcriptional regulator	45	40	0.888889	0.446764
4538766	4539587	fimB	tyrosine recombinase/inversion of on/off regulator of fimA	91	92	1.01099	0.448352
1797076	1795981	pheS	phenylalanine tRNA synthetase, alpha subunit	640	727	1.13594	0.467793
2345173		nrdB	ribonucleoside-diphosphate reductase 1, beta subunit, ferritin-like protein	252	274	1.0873	0.468083
3918428	3917893	atpH	F1 sector of membrane-bound ATP synthase, delta subunit	2244	2659	1.18494	0.468833
3451466	3450981	rpsJ	30S ribosomal subunit protein S10	14637	18847	1.28763	0.469673
	220968	metI	DL-methionine transporter subunit	114	117	1.02632	0.476949
2623133	2624678	ppx	exopolyphosphatase	88	78	0.886364	0.477127
2535266	2534408	pdxK	pyridoxal-pyridoxamine kinase/hydroxymethylpyrimidine kinase	56	53	0.946429	0.477924
4048788	4048034	yihA	GTP-binding protein required for normal cell division	131	147	1.12214	0.478717
479557	479283	hha	modulator of gene expression, with H-NS	721	693	0.961165	0.479041
3357219	3358644	gltD	glutamate synthase, 4Fe-4S protein, small subunit	43	42	0.976744	0.481843
4625338	4626827	nadR	trifunctional protein: nicotinamide mononucleotide adenylyltransferase, ribosylnicotinamide kinase, transcriptional repressor	76	65	0.855263	0.489287
1744151	1742895	ydhQ	hypothetical protein	49	39	0.795918	0.493494
1723656	1722742	ydhF	putative oxidoreductase	50	44	0.88	0.49763
118645	117752	nadC	quinolinate phosphoribosyltransferase	61	45	0.737705	0.498313
4111290	4111763	uspD	stress-induced protein	62	43	0.693548	0.499632
950316	949557	pflA	pyruvate formate lyase activating enzyme 1	94	75	0.797872	0.50056
1120218	1119904	bssS	biofilm regulator	234	181	0.773504	0.50056
4002720	4002251	yigI	conserved protein, 4HBT family of thioesterases	43	30	0.697674	0.50056
290570		insA	IS1 repressor TnpA	52	40	0.769231	0.500648
2518716	2517250	gltX	glutamyl-tRNA synthetase	573	669	1.16754	0.500648
4630779	4631291	trpR	DNA-binding transcriptional repressor, tryptophan-binding	105	94	0.895238	0.500648
4633333	4632337	rob	right oriC-binding transcriptional activator, AraC family	154	150	0.974026	0.502346
2905963	2904635	eno	enolase	2513	2577	1.02547	0.51156
	2100936	wbbK	lipopolysaccharide biosynthesis protein	210	182	0.866667	0.515655
3102088	3102448	yggX	protein that protects iron-sulfur proteins against oxidative damage	217	215	0.990783	0.516479
	25716	lspA	prolipoprotein signal peptidase (signal peptidase II)	155	163	1.05161	0.51651
	3996005	yigB	FMN phosphatase	81	61	0.753086	0.51651
404868	404058	proC	pyrroline-5-carboxylate reductase, NAD(P)-binding	77	62	0.805195	0.520903
553833	555397	cysS	cysteinyl-tRNA synthetase	190	186	0.978947	0.521158
220967	220076	metQ	DL-methionine transporter subunit	217	226	1.04147	0.521932
2439632	2438325	fabB	3-oxoacyl-[acyl-carrier-protein] synthase I	295	283	0.959322	0.525887
3291485	3290497	rsmI	16S rRNA C1402 2'-O-ribose methyltransferase, SAM-dependent	51	44	0.862745	0.525973
3945990	3945151	hdfR	DNA-binding transcriptional regulator	50	44	0.88	0.528706
4389544	4388384	rsgA	ribosome small subunit-dependent GTPase A	182	204	1.12088	0.533019
1226937	1227293	ycgL	hypothetical protein	171	169	0.988304	0.535475
409243	408219	rdgC	nucleoid-associated ssDNA and dsDNA binding protein; competitive inhibitor of RecA function	112	103	0.919643	0.541992
	900051	artM	arginine transporter subunit	72	67	0.930556	0.54538
4557561	4556377	iadA	isoaspartyl dipeptidase	102	106	1.03922	0.54619
2812755	2811982	luxS	S-ribosylhomocysteine lyase	342	269	0.78655	0.548978
		yigA	conserved protein, DUF484 family	65	58	0.892308	0.555975
4622918	4623934	serB	3-phosphoserine phosphatase	116	109	0.939655	0.555975
1233944	1232399	nhaB	sodium:proton antiporter	147	178	1.21088	0.556772
1202156	1201482	cohE	e14 prophage; repressor protein phage e14	133	154	1.15789	0.557261
776952	778255	tolB	periplasmic protein	396	467	1.17929	0.562768
791278	790253	galE	UDP-galactose-4-epimerase	64	52	0.8125	0.571148
3447199		rplP	50S ribosomal subunit protein L16	11287	14294	1.26641	0.579885
1716031	1715286	pdxH	pyridoxine 5'-phosphate oxidase	69	47	0.681159	0.586087
	439405	ispA	geranyltranstransferase	143	131	0.916084	0.589313
1849911	1850563	pncA	nicotinamidase/pyrazinamidase	118	120	1.01695	0.600879
658156	658406	tatE	TatABCE protein translocation system subunit	158	136	0.860759	0.60853
	980009	mukB	chromosome condensin MukBEF, ATPase and DNA-binding subunit	164	182	1.10976	0.611223
4173092	4171992	coaA	pantothenate kinase	211	165	0.781991	0.611223
3199861	3201217	cca	fused tRNA nucleotidyl transferase/2'3'-cyclic phosphodiesterase/2'nucleotidase and phosphatase	69	78	1.13043	0.611875
3210961	3210974	-	-	638	658	1.03135	0.614712
3153377	3154591	yqhD	aldehyde reductase, NADPH-dependent	79	67	0.848101	0.615833
379105	378796	frmR	regulator protein that represses frmRAB operon	160	139	0.86875	0.616203
107475	108262	secM	regulator of secA translation	416	489	1.17548	0.619309
3335913		mlaC	ABC transporter maintaining OM lipid asymmetry, periplasmic binding protein	305	340	1.11475	0.619949
	4160492	yijD	inner membrane protein, DUF1422 family	222	174	0.783784	0.624442
	2620902	purN	phosphoribosylglycinamide formyltransferase 1	70	61	0.871429	0.627947
2594759	2593882	ypfJ	hypothetical protein	61	61	1	0.628544
4484125	4482308	pepA	multifunctional aminopeptidase A: a cyteinylglycinase, transcription regulator and site-specific recombination factor	298	312	1.04698	0.628836
	2104084	wbbH	O-antigen polymerase	80	71	0.8875	0.629265
91413		ftsI	transpeptidase involved in septal peptidoglycan synthesis (penicillin-binding protein 3)	164	175	1.06707	0.631468
1438808	1435279	ydbK	fused predicted pyruvate-flavodoxin oxidoreductase: conserved protein/conserved protein/FeS binding protein	50	51	1.02	0.632405
366793	365614	lacI	DNA-binding transcriptional repressor	852	1006	1.18075	0.638866
3915404	3914016	atpD	F1 sector of membrane-bound ATP synthase, beta subunit	2046	2721	1.32991	0.638866
3424089	3424183	-	antisense: rrlD	271	192	0.708487	0.640111
1878783	1878143	leuE	neutral amino-acid efflux system	51	43	0.843137	0.641177
3814699	3815637	yicC	conserved protein, UPF0701 family	192	186	0.96875	0.641699
	4164674	murI	glutamate racemase	109	98	0.899083	0.65056
2410111	2409453	yfbT	sugar phosphatas	103	84	0.815534	0.655004
3865706	3866250	yidQ	conserved outer membrane protein	108	72	0.666667	0.660628
3918972	3918432	atpF	F0 sector of membrane-bound ATP synthase, subunit b	2973	3263	1.09754	0.662812
111846	111345	yacG	DNA gyrase inhibitor	205	177	0.863415	0.668206
1797773	1797417	rplT	50S ribosomal subunit protein L20	10326	14458	1.40015	0.668206
3090889		yqgE	hypothetical protein	162	186	1.14815	0.674764
	4507918	fecE	KpLE2 phage-like element; iron-dicitrate transporter subunit	209	197	0.942584	0.674764
2923370	2924279	queF	7-cyano-7-deazaguanine reductase (NADPH-dependent)	91	93	1.02198	0.676777
553735	553166	ppiB	peptidyl-prolyl cis-trans isomerase B (rotamase B)	1347	1488	1.10468	0.680604
	3298269	yhbS	putative acyltransferase with acyl-CoA N-acyltransferase domain	79	68	0.860759	0.682157
3334984	3334571	ibaG	acid stress protein; predicted transcriptional regulator, BolA family	371	335	0.902965	0.682921
3828480	3830189	yicH	hypothetical protein	44	35	0.795455	0.685795
3429437	3428861	tsaC	tRNA(ANN) t(6)A37 threonylcarbamoyladenosine modification protein, threonine-dependent ADP-forming ATPase	160	140	0.875	0.693607
4426804	4426079	ytfB	putative cell envelope opacity-associated protein	91	89	0.978022	0.695576
889123	887357	ybjL	putative transporter	42	41	0.97619	0.696977
2808792	2809347	mprA	DNA-binding transcriptional repressor of microcin B17 synthesis and multidrug efflux	370	292	0.789189	0.696977
	103154	ddlB	D-alanine:D-alanine ligase	237	278	1.173	0.70238
4437574	4437863	ytfK	conserved protein, DUF1107 family	217	148	0.682028	0.708354
2306637	2304973	yojI	microcin J25 efflux pump, TolC-dependent; fused ABC transporter permease and ATP-binding components	87	75	0.862069	0.70987
	3293817	yraN	conserved protein, UPF0102 family	130	127	0.976923	0.715894
189848	190847	rpsB	30S ribosomal subunit protein S2	9756	9810	1.00554	0.716381
3160691	3159169	ftsP	septal ring component that protects the divisome from stress; multicopy suppressor of ftsI(Ts)	138	152	1.10145	0.718586
2820033	2817241	alaS	alanyl-tRNA synthetase	623	649	1.04173	0.718727
1225313	1224608	minC	cell division inhibitor	363	357	0.983471	0.728263
2983869	2985112	yqeG	putative transporter	143	142	0.993007	0.73462
161486	160750	sfsA	putative DNA-binding transcriptional regulator	50	43	0.86	0.73811
	2752012	ratB	conserved protein, UPF0125 family	221	211	0.954751	0.743063
3299358		yhbT	putative lipid carrier protein, COG3154 family	113	92	0.814159	0.743063
	4394069	tsaE	tRNA(ANN) t(6)A37 threonylcarbamoyladenosine modification protein; ADP binding protein	87	75	0.862069	0.743063
3517356	3516536	aroK	shikimate kinase I	955	1092	1.14346	0.752488
1191212	1189839	purB	adenylosuccinate lyase	187	185	0.989305	0.754812
2657916	2657579	iscA	FeS cluster assembly protein	966	979	1.01346	0.761347
89360	90093	mraZ	RsmH methytransferase inhibitor	497	588	1.1831	0.775421
1713961	1713050	pdxY	pyridoxamine kinase	69	67	0.971014	0.777591
	3394281	rng	ribonuclease G	147	170	1.15646	0.780325
3053466	3052863	ygfB	conserved protein, UPF0149 family	332	358	1.07831	0.780891
2636674	2635488	bamB	lipoprotein required for OM biogenesis, in BamABCDE complex	186	216	1.16129	0.78215
3471563	3469422	fusA	protein chain elongation factor EF-G, GTP-binding	12565	12892	1.02602	0.79863
1121830	1120774	pyrC	dihydro-orotase	59	57	0.966102	0.800976
3396408		yhdE	Maf-like protein	120	115	0.958333	0.803606
136464	135586	speE	spermidine synthase (putrescine aminopropyltransferase)	521	530	1.01727	0.803737
3422895	3422911	-	antisense: rrlD	237	215	0.907173	0.812541
1798665	1798120	infC	protein chain initiation factor IF-3	6607	9071	1.37294	0.813948
1306812	1306996	yciY	hypothetical protein	148	108	0.72973	0.819199
3714555	3715242	yiaD	multicopy suppressor of bamB; outer membrane lipoprotein	168	163	0.970238	0.819311
		murF	UDP-N-acetylmuramoyl-tripeptide:D-alanyl-D-alanine ligase	179	173	0.96648	0.819976
	3429985	smg	hypothetical protein	234	227	0.970085	0.819976
3378019	3376869	yhcM	conserved protein with nucleoside triphosphate hydrolase domain	43	31	0.72093	0.821649
4036821	4036731	-	antisense: rrlA	272	195	0.716912	0.821987
2659553	2658339	iscS	cysteine desulfurase (tRNA sulfurtransferase), PLP-dependent	944	909	0.962924	0.825979
21407	22390	ribF	bifunctional riboflavin kinase/FAD synthetase	212	233	1.09906	0.8296
1163308	1164343	nagZ	beta N-acetyl-glucosaminidase	92	104	1.13043	0.835802
	1325684	btuR	cob(I)alamin adenolsyltransferase/cobinamide ATP-dependent adenolsyltransferase	47	39	0.829787	0.839339
426871	428728	secD	SecYEG protein translocase auxillary subunit	456	516	1.13158	0.839533
3151585	3152245	yghB	required, with yqjA, for membrane integrity; inner membrane protein	51	43	0.843137	0.839533
496343	497128	adk	adenylate kinase	809	668	0.825711	0.847501
659485	658434	lipA	lipoate synthase	598	545	0.911371	0.856542
742794		ybgJ	putative allophanate hydrolase, subunit 1	53	36	0.679245	0.871376
4352819	4351197	lysU	lysine tRNA synthetase, inducible	400	443	1.1075	0.875143
378795	377593	frmA	alcohol dehydrogenase class III/glutathione-dependent formaldehyde dehydrogenase	146	136	0.931507	0.879139
532235	533058	allR	DNA-binding transcriptional repressor for all (allantoin) and gcl (glyoxylate) operons; glyoxylate-induced	74	62	0.837838	0.885841
3443626	3443266	rplR	50S ribosomal subunit protein L18	7273	9028	1.2413	0.901188
3424011	3424033	-	antisense: rrlD	297	221	0.744108	0.901425
302215	302832	yagU	inner membrane protein, DUF1440 family	59	50	0.847458	0.902521
	2109044	rfbD	dTDP-4-dehydrorhamnose reductase subunit, NAD(P)-binding, of dTDP-L-rhamnose synthase	361	336	0.930748	0.905952
2311509	2314182	rcsD	phosphotransfer intermediate protein in two-component regulatory system with RcsBC	80	91	1.1375	0.917378
3325712	3324972	rlmE	23S rRNA U2552 2'-O-ribose methyltransferase, SAM-dependent	638	587	0.920063	0.919699
1695076	1694486	uidR	DNA-binding transcriptional repressor	74	62	0.837838	0.925735
3174879		cpdA	3',5' cAMP phosphodiesterase	223	227	1.01794	0.943214
135585	134593	speD	S-adenosylmethionine decarboxylase	680	587	0.863235	0.943235
	786973	galM	galactose-1-epimerase (mutarotase)	173	139	0.803468	0.943235
	3334985	mlaB	ABC transporter maintaining OM lipid asymmetry, cytoplasmic STAS component	334	380	1.13772	0.943235
		dtd	D-tyr-tRNA(Tyr) deacylase	98	66	0.673469	0.944674
891186	892151	rimK	ribosomal protein S6 modification protein	60	47	0.783333	0.949574
989835	992457	pepN	aminopeptidase N	96	97	1.01042	0.95536
2725734	2725837	-	antisense: rrlG	394	267	0.677665	0.963977
2728058	2728096	-	antisense: rrsG	255	225	0.882353	0.97136
1178854	1179763	cobB	deacetylase of acs and cheY, chemotaxis regulator	94	78	0.829787	0.971782
1680183	1680902	rstA	multicopy supressor of yjeE, yeaZ or ygjD deletion lethality, predicted response regulator of two-component regulatory system with sensor protein RstB	112	115	1.02679	0.97587
	111847	zapD	FtsZ stabilizer	181	163	0.900552	0.97629
4623935	4625335	radA	DNA repair protein	95	91	0.957895	0.979271
294914	294345	yagN	CP4-6 prophage; putative protein	116	110	0.948276	0.980745
3798229	3797336	waaZ	lipopolysaccharide core biosynthesis protein	100	108	1.08	0.985434
2908777	2907915	mazG	nucleoside triphosphate pyrophosphohydrolase	55	38	0.690909	0.990326
456650	457937	clpX	ATPase and specificity subunit of ClpX-ClpP ATP-dependent serine protease	613	569	0.928222	0.992986
6459	5628	yaaA	peroxide resistance protein, lowers intracellular iron	73	62	0.849315	1
		yaaJ	putative transporter	6	9	1.5	1
8197	9191	talB	transaldolase B	2098	2120	1.01049	1
		yaaW	conserved protein, UPF0174 family	3	3	1	1
		yaaI	conserved protein, UPF0412 family	3	3	1	1
	16738	mokC	regulatory protein for HokC, overlaps CDS of hokC	18	22	1.22222	1
16993		hokC	toxic membrane protein, small	18	23	1.27778	1
16952	17006	sokC	-	8	5	0.625	1
		yaaY	hypothetical protein	7	11	1.57143	1
25746	26275	fkpB	FKBP-type peptidyl-prolyl cis-trans isomerase (rotamase)	196	205	1.04592	1
26276	27250	ispH	4-hydroxy-3-methylbut-2-enyl diphosphate reductase, 4Fe-4S protein	202	189	0.935644	1
30817	34038	carB	carbamoyl-phosphate synthase large subunit	15	32	2.13333	1
		caiF	DNA-binding transcriptional activator	7	4	0.571429	1
		caiE	stimulator of CaiD and CaiB enzyme activities	2	3	1.5	1
		caiD	carnitinyl-CoA dehydratase	2	2	1	1
		caiC	putative crotonobetaine/carnitine-CoA ligase	7	10	1.42857	1
39139	37825	caiB	crotonobetainyl CoA:carnitine CoA transferase	10	15	1.5	1
40386	39244	caiA	crotonobetaine reductase subunit II, FAD-binding	14	19	1.35714	1
		caiT	putative transporter	1	3	3	1
		fixA	putative electron transfer flavoprotein subunit, required for anaerobic carnitine reduction	2	1	0.5	1
		fixB	putative electron transfer flavoprotein, NAD/FAD-binding domain and ETFP adenine nucleotide-binding domain-like protein	1	1	1	1
		fixC	putative oxidoreductase with FAD/NAD(P)-binding domain	1	1	1	1
		fixX	putative 4Fe-4S ferredoxin-type protein	0	1	#DIV/0!	1
		yaaU	putative transporter	0	0	#DIV/0!	1
47246		kefF	potassium-efflux system ancillary protein for KefC, glutathione-regulated; quinone oxidoreductase, FMN-dependent	13	11	0.846154	1
		kefC	potassium:proton antiporter	10	9	0.9	1
54708		surA	peptidyl-prolyl cis-trans isomerase (PPIase)	390	378	0.969231	1
57198	54714	lptD	LPS assembly OM complex LptDE, beta-barrel component	397	382	0.962217	1
65780	63312	polB	DNA polymerase II	14	16	1.14286	1
		araD	L-ribulose-5-phosphate 4-epimerase	2	2	1	1
		araA	L-arabinose isomerase	3	3	1	1
		araB	L-ribulokinase	1	1	1	1
71351	72132	yabI	inner membrane protein, SNARE_assoc family	37	38	1.02703	1
	72229	thiQ	thiamin transporter subunit	31	26	0.83871	1
		thiP	fused thiamin transporter subunits of ABC superfamily: membrane components	23	24	1.04348	1
75560		thiB	thiamin transporter subunit	91	87	0.956044	1
77299	75611	sgrR	transcriptional DNA-binding transcriptional activator of sgrS sRNA	26	25	0.961538	1
77621	78806	setA	broad specificity sugar efflux system	24	26	1.08333	1
		leuD	3-isopropylmalate dehydratase small subunit	9	14	1.55556	1
80864	79464	leuC	3-isopropylmalate dehydratase large subunit	9	15	1.66667	1
		leuB	3-isopropylmalate dehydrogenase, NAD(+)-dependent	8	14	1.75	1
		leuA	2-isopropylmalate synthase	6	13	2.16667	1
83708		leuL	leu operon leader peptide	15	16	1.06667	1
		leuO	DNA-binding transcriptional activator	4	5	1.25	1
		ilvI	acetolactate synthase III, large subunit	6	6	1	1
		ilvH	acetolactate synthase III, thiamin-dependent, small subunit	8	7	0.875	1
		murE	UDP-N-acetylmuramoyl-L-alanyl-D-glutamate:meso-diaminopimelate ligase	147	143	0.972789	1
97087		murD	UDP-N-acetylmuramoyl-L-alanine:D-glutamate ligase	105	94	0.895238	1
100712		murC	UDP-N-acetylmuramate:L-alanine ligase	152	160	1.05263	1
	105244	ftsA	ATP-binding cell division protein involved in recruitment of FtsK to Z ring	168	150	0.892857	1
108264	111012	secA	preprotein translocase subunit, ATPase	381	420	1.10236	1
		hofC	assembly protein in type IV pilin biogenesis, transmembrane protein	7	11	1.57143	1
117099		hofB	conserved protein with nucleoside triphosphate hydrolase domain	8	14	1.75	1
		ppdD	putative major pilin subunit	0	1	#DIV/0!	1
118733		ampD	1,6-anhydro-N-acetylmuramyl-L-alanine amidase, Zn-dependent; murein amidase	27	23	0.851852	1
	120135	ampE	putative inner membrane protein	19	18	0.947368	1
122042	123016	pdhR	DNA-binding transcriptional dual regulator	1289	1378	1.06905	1
123017	125694	aceE	pyruvate dehydrogenase, decarboxylase component E1, thiamin-binding	4857	4115	0.847231	1
		yacH	hypothetical protein	0	0	#DIV/0!	1
137083		cueO	multicopper oxidase (laccase)	16	12	0.75	1
144577	145080	yadI	putative PTS Enzyme IIA	23	35	1.52174	1
145081	146318	yadE	putative polysaccharide deacetylase lipoprotein	26	39	1.5	1
146968	147907	yadD	putative transposase	7	13	1.85714	1
148795	147800	panC	pantothenate synthetase	273	304	1.11355	1
		yadC	putative fimbrial-like adhesin protein	7	9	1.28571	1
		yadK	putative fimbrial-like adhesin protein	4	4	1	1
		yadL	putative fimbrial-like adhesin protein	4	5	1.25	1
		yadM	putative fimbrial-like adhesin protein	4	5	1.25	1
		htrE	putative outer membrane usher protein	1	3	3	1
		yadV	putative periplasmic pilin chaperone	1	2	2	1
		yadN	putative fimbrial-like adhesin protein	1	4	4	1
160148	159127	gluQ	glutamyl-Q tRNA(Asp) synthetase	83	72	0.86747	1
164556	167276	mrcB	fused glycosyl transferase and transpeptidase	74	73	0.986486	1
	173479	fhuB	fused iron-hydroxamate transporter subunits of ABC superfamily: membrane components	25	15	0.6	1
179153		mtn	5'-methylthioadenosine/S-adenosylhomocysteine nucleosidase	261	239	0.915709	1
179237	180759	dgt	deoxyguanosine triphosphate triphosphohydrolase	26	21	0.807692	1
		cdaR	DNA-binding transcriptional regulator for gar and gud operons; carbohydrate diacid regulator	11	6	0.545455	1
		yaeI	phosphodiesterase with model substrate bis-pNPP	9	10	1.11111	1
188711	185948	glnD	uridylyltransferase	32	44	1.375	1
194903	195666	ispU	undecaprenyl pyrophosphate synthase	265	245	0.924528	1
197899	200360	bamA	outer membrane protein assembly factor, forms pores; required for OM biogenesis; in BamABCDE OM protein complex	501	521	1.03992	1
		ldcC	lysine decarboxylase 2, constitutive	7	8	1.14286	1
211877	212266	yaeR	putative lyase	24	25	1.04167	1
[truncated: 2,397 more rows]

## Sheet: Downregulated 
Transcription Start	Transcription Stop	Name	Product	vector	DicF	fold change (P-dicF/vec)	qvalue
		lamB	maltose outer membrane porin (maltoporin)	2451	7	0.00285598	0
		malM	maltose regulon periplasmic protein	1287	4	0.003108	0
4247335	4247576	-	-	950	4	0.00421053	0
4240648	4240587	-	-	878	7	0.00797267	0
		malF	maltose transporter subunit	458	4	0.00873362	0
4241539		malG	maltose transporter subunit	389	4	0.0102828	0
4244442	4243252	malE	maltose transporter subunit	2897	32	0.0110459	0
2823854		srlA	glucitol/sorbitol-specific enzyme IIC component of PTS	150	2	0.0133333	0
	3548102	malP	maltodextrin phosphorylase	213	3	0.0140845	0
3931374	3931798	rbsD	putative cytoplasmic sugar-binding protein	1638	26	0.015873	0
		mglA	fused methyl-galactoside transporter subunits of ABC superfamily: ATP-binding components	62	1	0.016129	0
		srlB	glucitol/sorbitol-specific enzyme IIA component of PTS	182	3	0.0164835	0
		mglB	methyl-galactoside transporter subunit	169	3	0.0177515	0
4464203	4462733	treB	fused trehalose(maltose)-specific PTS enzyme: IIB component/IIC component	1554	29	0.0186615	0
2238471	2238399	-	-	320	6	0.01875	0
	2825373	srlE	glucitol/sorbitol-specific enzyme IIB component of PTS	147	3	0.0204082	0
4462732	4461077	treC	trehalose-6-P hydrolase	986	22	0.0223124	0
2235775		mglC	methyl-galactoside transporter subunit	41	1	0.0243902	0
		gatB	galactitol-specific enzyme IIB component of PTS	281	8	0.0284698	0
2825759	2826538	srlD	sorbitol-6-phosphate dehydrogenase	267	8	0.0299625	0
		rbsA	fused D-ribose transporter subunits of ABC superfamily: ATP-binding components	444	15	0.0337838	0
	4587152	yjiY	putative inner membrane protein	491	17	0.0346232	0
2172300	2170945	gatC	galactitol-specific enzyme IIC component of PTS	220	8	0.0363636	0
		malQ	4-alpha-glucanotransferase (amylomaltase)	213	8	0.0375587	0
3775398	3775421	-	-	330	13	0.0393939	0
		gatD	galactitol-1-phosphate dehydrogenase, Zn-dependent and NAD(P)-binding	197	8	0.0406091	0
	2349038	glpT	sn-glycerol-3-phosphate transporter	237	10	0.0421941	0
3933311	3934276	rbsC	D-ribose transporter subunit	570	25	0.0438596	0
		lldD	L-lactate dehydrogenase, FMN-linked	208	10	0.0480769	0
3103734	3104998	nupG	nucleoside transporter	411	20	0.0486618	0
		lldR	dual role activator/repressor for lldPRD operon	233	12	0.0515021	0
2174343	2173076	gatZ	D-tagatose 1,6-bisphosphate aldolase 2, subunit	1271	68	0.0535012	0
3934277	3935191	rbsB	D-ribose transporter subunit	1237	68	0.0549717	0
2175226	2174344	gatY	D-tagatose 1,6-bisphosphate aldolase 2, catalytic subunit	1582	91	0.0575221	0
		lldP	L-lactate permease	240	14	0.0583333	0
2173071	2172619	gatA	galactitol-specific enzyme IIA component of PTS	727	44	0.0605227	0
4115267	4113695	glpK	glycerol kinase	586	37	0.0631399	0
3865016	3864492	ibpB	heat shock chaperone	461	31	0.0672451	0
		aldA	aldehyde dehydrogenase A, NAD-linked	118	8	0.0677966	0
1937119	1937175	-	-	405	28	0.0691358	0
4116185	4115268	glpF	glycerol facilitator	282	20	0.070922	0
4014348	4015226	udp	uridine phosphorylase	1124	82	0.0729537	0
	756896	sdhA	succinate dehydrogenase, flavoprotein subunit	229	18	0.0786026	0
2229839	2230752	cdd	cytidine/deoxycytidine deaminase	221	18	0.081448	0
4015227	4015274	-	-	423	35	0.0827423	0
		gutM	DNA-binding transcriptional activator of glucitol operon	46	4	0.0869565	0
2349037	2347957	glpQ	periplasmic glycerophosphodiester phosphodiesterase	227	20	0.0881057	0
4366404	4364908	aspA	aspartate ammonia-lyase	763	68	0.0891219	0
		sdhD	succinate dehydrogenase, membrane subunit, binds cytochrome b556	145	13	0.0896552	0
	838472	fiu	catecholate siderophore receptor Fiu	76	7	0.0921053	0
1935617	1937115	pykA	pyruvate kinase II	313	29	0.0926518	0
3865494	3865027	ibpA	heat shock chaperone	937	87	0.0928495	0
754285		sdhC	succinate dehydrogenase, membrane subunit, binds cytochrome b556	267	25	0.093633	0
281502		yagE	2-keto-3-deoxy gluconate (KDG) aldolase; CP4-6 prophage	96	9	0.09375	0
4366687	4367163	fxsA	suppressor of F exclusion of phage T7	180	18	0.1	0
756897	757640	sdhB	succinate dehydrogenase, FeS subunit	494	51	0.103239	0
3935192	3936246	rbsK	ribokinase	708	78	0.110169	0
683635	682697	rihA	ribonucleoside hydrolase 1	180	20	0.111111	0
1382141		ycjX	conserved protein with nucleoside triphosphate hydrolase domain	54	6	0.111111	0
757855	760730	sucA	2-oxoglutarate decarboxylase, thiamin-requiring	263	31	0.117871	0
4616146	4616242	-	-	577	71	0.12305	0
1258014		ychH	putative inner membrane protein	72	9	0.125	0
431345	430207	tsx	nucleoside channel, receptor of phage T6 and colicin K	3429	433	0.126276	0
		ycjF	inner membrane protein, UPF0283 family	46	6	0.130435	0
4616243	4617625	deoA	thymidine phosphorylase	452	59	0.130531	0
1686401	1684755	fumA	fumarate hydratase (fumarase A), aerobic Class I	187	25	0.13369	0
3371598	3370705	nanA	N-acetylneuraminate lyase	149	20	0.134228	6.96342e-281
1238102		dadX	alanine racemase 2, PLP-binding	96	13	0.135417	1.22923e-229
282425		yagF	CP4-6 prophage; predicted dehydratase	73	10	0.136986	6.00682e-280
3849115	3848825	lldD	acetolactate synthase I, small subunit	172	24	0.139535	0
4615262	4616125	deoC	2-deoxyribose-5-phosphate aldolase, NAD(P)-linked	613	88	0.143556	0
		ilvC	ketol-acid reductoisomerase, NAD(P)-binding	75	11	0.146667	8.00014e-212
3936248	3937242	rbsR	DNA-binding transcriptional repressor of ribose metabolism	155	23	0.148387	2.89937e-186
3850807	3849116	ilvB	acetolactate synthase I, large subunit	221	33	0.149321	0
27293	28207	rihC	ribonucleoside hydrolase 3	98	15	0.153061	2.05006e-194
2663457		csiE	stationary phase inducible protein	45	7	0.155556	0
1236794	1238101	dadA	D-amino acid dehydrogenase	135	21	0.155556	5.43851e-170
4368667	4369004	groS	Cpn10 chaperonin GroES, small subunit of GroESL	5715	890	0.155731	0
3851011	3850808	ivbL	ilvB operon leader peptide	711	112	0.157525	0
4369005	4370730	groL	Cpn60 chaperonin GroEL, large subunit of GroESL	5411	866	0.160044	0
	77544	sgrT	Inhibitor of glucose uptake	154	25	0.162338	3.63546e-172
4460778	4458545	nrdD	anaerobic ribonucleoside-triphosphate reductase	116	19	0.163793	6.71059e-206
		yqeF	putative acyltransferase	85	14	0.164706	8.3665e-161
1785136	1782758	ppsA	phosphoenolpyruvate synthase	115	19	0.165217	1.40678e-238
760731	762129	sucB	dihydrolipoyltranssuccinase	526	88	0.1673	0
4122481	4121363	cytR	DNA-binding transcriptional dual regulator	306	52	0.169935	6.88669e-276
	764341	sucD	succinyl-CoA synthetase, NAD(P)-binding, alpha subunit	629	107	0.170111	0
		fes	enterobactin/ferric enterobactin esterase	41	7	0.170732	5.82396e-282
762133		sucC	succinyl-CoA synthetase, beta subunit	529	91	0.172023	0
77367	77593	sgrS	-	120	21	0.175	3.03821e-155
2714524	2714088	grcA	autonomous glycyl radical cofactor	348	61	0.175287	1.2301e-128
3117167	3112572	yghJ	putative inner membrane lipoprotein	124	22	0.177419	0
4267437	4268150	aphA	acid phosphatase/phosphotransferase, class B, non-specific	203	37	0.182266	4.65495e-106
2922546	2922178	csrB	-	483	89	0.184265	7.14078e-140
3681641	3680184	dctA	C4-dicarboxylic acid, orotate and citrate transporter	74	14	0.189189	5.54588e-114
2510993	2512352	nupC	nucleoside (except guanosine) transporter	614	119	0.193811	1.85938e-142
14114	15305	dnaJ	chaperone Hsp40, co-chaperone with DnaK	400	78	0.195	5.00126e-279
3551107	3553812	malT	DNA-binding transcriptional activator for the mal regulon and maltotriose-ATP-binding protein	227	45	0.198238	7.33186e-234
	2398240	nuoF	NADH:ubiquinone oxidoreductase, chain F	432	86	0.199074	0
2543795	2544694	murQ	N-acetylmuramic acid 6-phosphate (MurNAc-6-P) etherase	70	14	0.2	1.95292e-104
		nrdG	anaerobic ribonucleotide reductase activating protein	45	9	0.2	4.73478e-100
624108	625291	entC	isochorismate synthase 1	89	18	0.202247	5.29706e-92
14084	14113	-	-	2178	445	0.204316	9.27248e-101
753798	752408	gltA	citrate synthase	144	30	0.208333	1.01506e-106
2400074		nuoE	NADH:ubiquinone oxidoreductase, chain E	705	148	0.209929	3.46089e-163
1248980	1248338	dhaL	dihydroxyacetone kinase, C-terminal domain	212	45	0.212264	2.38965e-77
1248337	1246919	dhaM	fused predicted dihydroxyacetone-specific PTS enzymes: HPr component/EI component	160	34	0.2125	1.32684e-143
921813	921563	cspD	inhibitor of DNA replication, cold shock protein homolog	317	68	0.214511	7.3338e-82
656484	656752	cspE	DNA-binding transcriptional repressor	11826	2559	0.216388	4.80514e-162
1934664	1935563	yebK	putative DNA-binding transcriptional regulator	104	23	0.221154	3.59506e-80
2748756	2748047	grpE	heat shock protein	1614	358	0.221809	1.01713e-178
	19811	insB1	IS1 transposase B	92	21	0.228261	1.85508e-118
2244827	2242800	cirA	catecholate siderophore receptor CirA	153	35	0.228758	7.58819e-118
1250076	1248982	dhaK	dihydroxyacetone kinase, PTS-dependent, dihydroxyacetone-binding subunit	243	56	0.230453	2.0022e-111
4119779	4118403	hslU	molecular chaperone and ATPase component of HslUV protease	928	215	0.231681	8.98664e-240
	1976542	insB1	IS1 transposase B	90	21	0.233333	8.25968e-128
1901044	1901906	manY	mannose-specific enzyme IIC component of PTS	393	92	0.234097	4.41599e-122
625292	626903	entE	2,3-dihydroxybenzoate-AMP ligase component of enterobactin synthase multienzyme complex	51	12	0.235294	5.25039e-70
1921090	1921338	ryeA	-	237	56	0.236287	2.94495e-65
	2210219	yehT	putative response regulator in two-component system withYehU	80	19	0.2375	2.54302e-59
1901907	1902778	manZ	mannose-specific enzyme IID component of PTS	415	99	0.238554	2.11359e-153
2401867	2400075	nuoC	NADH:ubiquinone oxidoreductase, fused CD subunit	779	188	0.241335	7.8169e-83
2398239		nuoG	NADH:ubiquinone oxidoreductase, chain G	395	97	0.24557	9.08113e-201
2402650	2401868	nuoB	NADH:ubiquinone oxidoreductase, chain B	1236	304	0.245955	7.55003e-123
4120383	4119780	hslV	peptidase component of the HslUV protease	637	157	0.246468	3.92001e-138
2212666		yehU	putative sensory kinase in two-component system with YehT, inner membrane protein	52	13	0.25	6.97234e-56
1899996	1901043	manX	fused mannose-specific PTS enzymes: IIA component/IIB component	346	87	0.251445	1.01896e-134
3560036	3561598	glpD	sn-glycerol-3-phosphate dehydrogenase, aerobic, FAD/NAD(P)-binding	422	107	0.253555	1.3355e-74
2391063	2389534	nuoM	NADH:ubiquinone oxidoreductase, membrane subunit M	181	46	0.254144	2.98447e-90
12060	14083	dnaK	chaperone Hsp70, co-chaperone with DnaJ	4026	1031	0.256085	1.04031e-66
1977239		insA	IS1 repressor TnpA	152	39	0.256579	5.67356e-94
2394481	2393919	nuoI	NADH:ubiquinone oxidoreductase, chain I	303	78	0.257426	1.00683e-68
3544581	3545907	gntT	gluconate transporter, high-affinity GNT I system	58	15	0.258621	1.35482e-57
3581493		insA	IS1 repressor TnpA	273	72	0.263736	3.08888e-53
20814		insA	IS1 repressor TnpA	163	43	0.263804	6.23951e-57
	3367036	yhcH	hypothetical protein	53	14	0.264151	1.13758e-64
2403333	2402651	nuoA	NADH:ubiquinone oxidoreductase, membrane subunit A	1059	285	0.269122	6.72325e-98
	1975290	flhC	DNA-binding transcriptional dual regulator with FlhD	52	14	0.269231	6.49847e-98
	3582203	insB1	IS1 transposase B	140	38	0.271429	4.94569e-48
	2729609	clpB	protein disaggregation chaperone	439	120	0.273349	1.31935e-92
4587102	4586899	yjiX	hypothetical protein	151	42	0.278146	3.60845e-95
		nuoK	NADH:ubiquinone oxidoreductase, membrane subunit K	147	41	0.278912	2.11483e-45
637950	638731	ahpC	alkyl hydroperoxide reductase, C22 subunit	4035	1134	0.281041	1.00653e-95
2393918		nuoJ	NADH:ubiquinone oxidoreductase, membrane subunit J	225	64	0.284444	5.21302e-45
228928	229004	aspU	Asp tRNA	140	40	0.285714	2.44522e-37
2304777	2302594	mqo	malate dehydrogenase, FAD/NAD(P)-binding domain	59	17	0.288136	2.16655e-32
1861874	1862758	yeaD	hypothetical protein	97	28	0.28866	6.80615e-30
	2391064	nuoL	NADH:ubiquinone oxidoreductase, membrane subunit L	173	50	0.289017	6.16828e-109
	2394484	nuoH	NADH:ubiquinone oxidoreductase, membrane subunit H	323	94	0.291022	1.35405e-107
3925178		asnA	asparagine synthetase A	44	13	0.295455	4.38781e-31
643260	642779	rnk	regulator of nucleoside diphosphate kinase	181	54	0.298343	2.09786e-33
702882	705117	nagE	fused N-acetyl glucosamine specific PTS enzyme: IIC, IIB, and IIA components	173	52	0.300578	5.5415e-109

## Sheet: Upregulated
Transcription Start	Transcription Stop	Name	Product	vector	DicF	fold change (P-dicF/vec)	qvalue
1986014	1985897	azuC	hypothetical protein	5	338	67.6	0
4273088	4272773	yjcB	hypothetical protein	21	531	25.2857	0
1168277	1168601	bhsA	biofilm, cell surface and signaling protein	23	568	24.6957	0
4328418	4330099	proP	proline/glycine betaine transporter	61	647	10.6066	0
2031508	2031143	yedR	inner membrane protein	8	79	9.875	0
4330102	4330229	pmrR	putative regulator of BasS activity, membrane protein	29	269	9.27586	0
2069339	2069542	isrC	-	9	70	7.77778	0
		flu	CP4-44 prophage; antigen 43 (Ag43) phase-variable biofilm formation autotransporter	24	168	7	0
		bioF	8-amino-7-oxononanoate synthase	20	132	6.6	0
4541706	4542317	fimI	fimbrial protein involved in type 1 pilus biosynthesis	70	454	6.48571	0
1156969	1156978	-	-	79	481	6.08861	4.30802e-254
4541035	4541703	fimA	major type 1 subunit fimbrin (pilin)	829	5020	6.05549	0
4542326	4543096	fimC	periplasmic chaperone	35	211	6.02857	0
		bioC	malonyl-CoA methyltransferase, SAM-dependent	19	112	5.89474	0
4545757	4546307	fimF	minor component of type 1 fimbriae	11	64	5.81818	0
141225	138808	gcd	glucose dehydrogenase	21	119	5.66667	0
3383520	3383827	yhcN	hypothetical protein	133	750	5.6391	0
2968442	2969156	ygdQ	inner membrane protein, UPF0053 family	67	369	5.50746	0
2031142	2030408	yedJ	putative hydrolase, HD superfamily	17	88	5.17647	1.36716e-286
4546812	4547745	fimH	minor component of type 1 fimbriae	17	88	5.17647	9.81706e-260
4546308	4546811	fimG	minor component of type 1 fimbriae	15	75	5	1.42533e-287
	3303944	deaD	ATP-dependent RNA helicase	776	3835	4.94201	4.89903e-235
4543097	4545756	fimD	outer membrane usher protein, type 1 fimbrial synthesis	15	74	4.93333	0
1515413	1515671	ydcX	conserved protein, DUF2566 family	32	156	4.875	5.13485e-275
808508		bioB	biotin synthase	31	151	4.87097	2.36603e-260
1166743	1167367	ycfJ	hypothetical protein	30	146	4.86667	3.12011e-229
889976	889716	grxA	glutaredoxin 1, redox coenzyme for ribonucleotide reductase (RNR1a)	58	276	4.75862	6.07819e-248
3306061		yrbN	hypothetical protein	1398	6527	4.66881	1.38918e-241
3718285	3718319	-	-	772	3532	4.57513	9.10545e-232
1049181	1048662	gfcA	hypothetical protein	54	236	4.37037	8.39854e-173
3717925	3718284	cspA	RNA chaperone and anti-terminator, cold-inducible	4654	18743	4.02729	9.26142e-128
1639687	1639352	cspB	Qin prophage; cold shock protein	44	175	3.97727	2.12691e-176
	812171	bioD	dethiobiotin synthetase	29	114	3.93103	4.17418e-134
1639879	1640120	cspF	Qin prophage; cold shock protein	20	75	3.75	1.40007e-118
830071	831516	rhlE	ATP-dependent RNA helicase	76	284	3.73684	7.5562e-133
1886015	1884794	rnd	ribonuclease D	79	286	3.62025	4.08933e-118
2632093	2630626	guaB	IMP dehydrogenase	101	360	3.56436	4.39947e-123
4374466	4374722	ecnB	entericidin B membrane lipoprotein	148	509	3.43919	7.70371e-104
4390856	4390982	yjeV	hypothetical protein	29	98	3.37931	4.52385e-88
3490573	3491903	tsgA	putative transporter	77	259	3.36364	7.03428e-95
3306946	3306062	nlpI	lipoprotein involved in osmotic sensitivity and filamentation	1172	3894	3.32253	1.4279e-80
1050574	1050960	cspG	cold shock protein homolog, cold-inducible	48	158	3.29167	5.16629e-100
849448	850217	ompX	outer membrane protein X	4170	13358	3.20336	2.78924e-49
10523	9911	yaaH	inner membrane protein, Grp1_Fun34_YaaH family	32	102	3.1875	3.43083e-76
4427738	4429573	cycA	D-alanine/D-serine/glycine transporter	87	274	3.14943	2.72769e-97
3607204	3607949	yhhQ	inner membrane protein, DUF165 family	76	236	3.10526	1.76765e-91
1671537		mdtJ	multidrug efflux system transporter	25	77	3.08	7.11233e-94
1286466		tpr	protamine-like protein	324	988	3.04938	1.33453e-80
3067830	3066969	mscS	mechanosensitive channel protein, small conductance	109	332	3.04587	1.06638e-68
3718597		insJ	IS150 transposase A	18	54	3	7.77061e-89
